# Supplementary material for: Genome-wide investigation and expression analysis of OSCA gene family in response to abiotic stress in alfalfa
Source: Front Plant Sci. 2023 Nov 3;14:1285488. doi: 10.3389/fpls.2023.1285488 (PMC10655083; doi:10.3389/fpls.2023.1285488)
Supplement: Supplementary file 2 [file DataSheet_2.zip]

Archive with 7 entries (6 files):
- Supplementary file/Supplementary  Table S1 Nucleic acid and amino acid sequences of MsOSCA gene family members.xlsx
- Supplementary file/Supplementary  Table S2 The MEME motif sites and width of MsOSCAs.xlsx.xlsx
- Supplementary file/Supplementary  Table S3 Cis-acting elements in MsOSCA promoters.xlsx.xlsx
- Supplementary file/Supplementary  Table S4 Transcripts of MsOSCA genes in different tissues of alfalfa.xlsx.xlsx
- Supplementary file/Supplementary  Table S5 Relative erepression levels of MsOSCA genes under different hormone treatments.xlsx.xlsx
- Supplementary file/Supplementary  Table S6 Primers used in this study.xlsx.xlsx
- Supplementary file/
