# Supplementary material for: Genome-wide investigation and expression analysis of OSCA gene family in response to abiotic stress in alfalfa
Source: Front Plant Sci. 2023 Nov 3;14:1285488. doi: 10.3389/fpls.2023.1285488 (PMC10655083; doi:10.3389/fpls.2023.1285488)
Supplement: Supplementary file 2 [file DataSheet_2.zip › Supplementary file/Supplementary Table S1 Nucleic acid and amino acid sequences of MsOSCA gene family members.xlsx]

## Sheet: Sheet1
Table S1. Nucleic acid and amino acid sequences of MsOSCA gene family members.
Gene Name	Gene ID	Sequence Type	Sequences
MsOSCA1	MsG0180000365.01.T01	CDS	ATGGACATTGTTGCTCTTTTAACTTCTGCTGGAATTAATATCGTTGTGTGTGTGGTGATCTTTTCACTTTATTCTATACTAAGAAAACAGCCCAGCAATGTTAATGTGTACTTTGCACGGAGGCTAGCATCTCAGTATTCTAGACACGTTGATTTCTGGCTGGAAAGATTTGTTCCCTCTCCTAGCTGGATATTAAAAGCATGGGAAACATCTGAGAATGAGATATTGGCTATTGGTGGCTTGGATGCTGTAGTTTTTGTAAGGATAGTCGTGTTCAGGCTTTGGGCTCATTGTCTTGCATTATACATCATAACACTTGCAGCTTGCACTCTCCTTTACTTTGAATACAAAAGCATTACTAAGTTGAGGCTACTACATATTACAGGATCTCCTCCAAGT…
		Protein	MDIVALLTSAGINIVVCVVIFSLYSILRKQPSNVNVYFARRLASQYSRHVDFWLERFVPSPSWILKAWETSENEILAIGGLDAVVFVRIVVFRLWAHCLALYIITLAACTLLYFEYKSITKLRLLHITGSPPSLSHFTILVRSIPWSISESYCDTVNKFFSQYHTSTYLSHQMIYKCGKVQKLKDGAEHMCKVLKDSSENSCKPGVVPCCCLGNSTDSFKMVSNEMGSIHERTCYTDIDTRKREFPAAFVFFKSRYAALMAAQTLQTSNPMLWATDMAPEPHDVHWSNIRVPYRQIWIRKMATFSATIAFMLVFLFPVGLVQGLTQLEKLQKMFPFLAGVLKNQYVRRVVTGYLPSVILVLFLCFVPPLMMLFSTIEGPISRSGRKKSACWKVLYFTIW…
MsOSCA2	MsG0180002250.01.T01	CDS	ATGAACCCTCATAGTCTTTTAGCTTCTGCAGCCATAAACATAGGACTAGCTTTCATAACACTATCACTTTTCTCCATTCTCAAGAAACAACCATCTCTTGCTTCCATCTATTATGCTCATCGTCTCTCACATCATCATTATATTCATTTTGACTCTTCCTACCACCGTTTTCTTCCTTCCATTTCTTGGATTTCTAGGGCTTATCATGTTACTGAAGATGATATTCTTCATTCTCATGGCCTTGATGCTCTTGTCATCATTAGGCTCTTCAAATTTGGGCTTTGGGTGCATTTTGCATGCTTGTGTTTTATATCTTTCTATGGGATGTACCTACTTTATAAGGAATATGAATATATTTCAATTCAAAGGACACAACAACTGCAAAATTTAAAGCATAGA…
		Protein	MNPHSLLASAAINIGLAFITLSLFSILKKQPSLASIYYAHRLSHHHYIHFDSSYHRFLPSISWISRAYHVTEDDILHSHGLDALVIIRLFKFGLWVHFACLCFISFYGMYLLYKEYEYISIQRTQQLQNLKHRPDRYTVIVREIPLCIEHKARDCCVDHFFSKYYPNTYYSYQMVYNTENLDELMNQTKSLVRKIEDLRETSMTKKCKNKLSLLDFSQQKTSKVDLLEEKLQALCHKIHQLQCKDMLKEKELPVAFVTFKSRSAAAVAAQLQQHSHPLLWVTELAPEPRDVSWRNLRLSYRVLPLCRLGVVIAASLLTIFFAIPVTAVQGIAKYEKLKKWFPPAMAVQLIPGLSSIVTGYLPSVVLKGFIYVVPFAMFAMAKVAGCVARSKEEIKACNM…
MsOSCA3	MsG0280006998.01.T01	CDS	ATGGATTTTTCTTCGTTTTGTACATCTCTTGGTACTTCATTTGCTATTTTTCTAGTTTTGATGATTTTGTTTGCTTTTTTACAAAGTAAACCTGGGAACAATGTGGTGTATTATCCTAATAGGATCTTGAAGGGTTTAGATCCATTTGAAGGTGGTTCTAAGACACGTAACCCTTTCTCTTGGATTAAGGAAGCTTATTCTTCTTCTGAACAAGATGTTATTGCTATGTCTGGTGTTGATACTGCTGTTTTCTTTGTCTTTCTCAGCACTGTATTCAGTATCCTGGTTATATGCGGCATTATTCTGCTACCGGTTCTTCTGCCTATTGCTAAAACTGGTGGTGCTGGAAAGAAACTATCAACTAGCAACGGGTCTATCAATGAACTTGACCAGTTATCG…
		Protein	MDFSSFCTSLGTSFAIFLVLMILFAFLQSKPGNNVVYYPNRILKGLDPFEGGSKTRNPFSWIKEAYSSSEQDVIAMSGVDTAVFFVFLSTVFSILVICGIILLPVLLPIAKTGGAGKKLSTSNGSINELDQLSMGNITARSVRLWAFFIACYFVSLVSLFLLWKAYKHVSWLRSEAFKTIDVKPEQFAIVVRDIPPVLDGQTRKEQVDSYFKAIYPETFYRSMIITDNKRYGYKKKLARAEVVYAGSKTTAKPEGTRPTNKTGCLGLIGKKVDSIEYCNEKINELVAKLESEQKVTLREKQQNAAIVFFSNRVVAASAAQSLHAQMVDHWSVFGAPEPCQLLWPNLKIKYFQRELRQYLVYFVVTLAIFFYMVPISFVSAFTTLKGLVKLLPFLKPIEN…
MsOSCA4	MsG0380012240.01.T01	CDS	ATGAACCCTCATAGTCTTTTAGCTTCTGCAGCCATAAACATAGGACTAGCTTTCATAACACTATCACTTTTCTCCATTCTCAAGAAACAACCATCTCTTGCTTCCATCTATTATGCTCATCGTCTCTCACATCATCACTACATTCATTTTGACTCTTCCTACCATCGTTTTCTTCCTTCCATTTCTTGGATTTCTCGAGCTTACCATGTTACTGAAGATGATATACTTCATTCTCATGGTCTTGATGCTCTTGTTATCATTAGGCTCTTTAAATTTGGTTTTTTGCAGTGTGTCTCTTGTTGGGCTAGCGGTACTTCTCCCTATCATTATGATGGTGTCAAGGAAGATAAAGATAAGAGCTACTCTACTATGGATTCTTTTACTATATCCATGTTAGAA…
		Protein	MNPHSLLASAAINIGLAFITLSLFSILKKQPSLASIYYAHRLSHHHYIHFDSSYHRFLPSISWISRAYHVTEDDILHSHGLDALVIIRLFKFGFLQCVSCWASGTSPYHYDGVKEDKDKSYSTMDSFTISMLEEEYEYISIQRTQQLQNLKHRPDQYTVIVREIPLCIEHKARDCCVDHCFSKYYPNTYYSYQMVYNTENLDELMNQTKSLARKIEDLRETSMTKKCKNKLCLLDFSQQKTSKVDLLEVKLQALCQKILQLQCKDVLKEKELPVAFVTFKSRSAAAVAAQLQQHSHPLLWVTELAPEPRDVSWRNLRLSYRVLPLCRLGVVIAASLLTIFFAIPVTAVQGIAKYEKLKKWFPPAMAVQLIPGLSSIVTGYLPSVVLKGFIYVVPFAMFA…
MsOSCA5	MsG0480022114.01.T01	CDS	ATGTGTTTTTTTTTTACACTTTATTCTCTTTTGAGGAAACAACCTAGTAACTATAAAGTTTATATACCACGTTTGTTGGCTGAAGGAATTTCAAGGAAAAAACCTTTCAAGTTGAAACAACTTATACCTTCTCCTGATTGGGTTGCAAAAGCTTGGAACCTTTCCGAGGATGAACTCTTTTCGTCGTCCGGTTTAGATGCTCTTGTCTTTATGCATCTTATAACCTTCAGCGGAGTAGTTATCAAGTTTATTCAATTCAAATTGAGCTTATTAGAAGATGTTGATATTTATGACTTTGCCGGTAACTCTCTAGATGTGTTTACCATTTCAAATGTCAACAGTGGCTCTAACTGGTTGTGGGTCCATTTTCTTGCTGTATATATGGTATCTGGATTCACT…
		Protein	MCFFFTLYSLLRKQPSNYKVYIPRLLAEGISRKKPFKLKQLIPSPDWVAKAWNLSEDELFSSSGLDALVFMHLITFSGVVIKFIQFKLSLLEDVDIYDFAGNSLDVFTISNVNSGSNWLWVHFLAVYMVSGFTCLQLHHLYVILDLREITSKLAVAVPAQASFFIPYVATTGWTNVLSELFQILPFISSLIKRPFTKQEDEFEAPSLAYHRDVPRVLFFGLLGITYSS
MsOSCA6	MsG0580025389.01.T01	CDS	ATGCCTCAAGCTTTGAGAATGAGTGAGACTGAAATTATTAATCATGCTGGTCTTGATTCTGCTGTTTTTCTCAGAATTTACACTCTTGGCTTAAAGATGTTTATTCCAGTGACAATTGTGGCACTCCTCATTCTTATTCCAGTCAATGTATCAAGTGGGACATTATTTTTCCTAAGAAGAGAATTGGTAGTGAGCGATATCGATAAACTCTCAATATCAAATGTTCCACCTAAATCTTTAAGATTTTTTGTTCACATAGGATTGGAATACATGTTAACAATATGGATTTGTTTTCTGCTCTACAAGGAGTATGACAATGTAGCATTAATGAGATTGCATTTCTTGGCCTCACAGCGCAGGCGTGTAGAGCAATTTACGGTAGTTGTCAGGAATGTCCCT…
		Protein	MPQALRMSETEIINHAGLDSAVFLRIYTLGLKMFIPVTIVALLILIPVNVSSGTLFFLRRELVVSDIDKLSISNVPPKSLRFFVHIGLEYMLTIWICFLLYKEYDNVALMRLHFLASQRRRVEQFTVVVRNVPHISGHSVSDSVDSFFKTNHPDHYIGHQAVYNANRFAKFVRKRDRLQNWLDYYRIKYQKHPDTRPTVKVCNFSNVLEIGPNIELTGCLGLWGRKVDAIEYYERHVKELDKMMSLERQKIIKDPKSILPVAFLSFNSRWAASVCAQTQQSKNPTLWLTDWAPEPRDIYWRNLSIPFVSLTVRKLVITLSVFALVFFYMIPIAFVQSLANLDGLERVAPFLRPIFVDFIVDYRIPRTIGVSIPMKATFFITYIMVDGWAGIAGHDRVER…
MsOSCA7	MsG0580025468.01.T01	CDS	ATGGCAACTCTTCAAGACATTGGTGTCTCAGCAGCAATCAACATACTCTCAGCCTTTGCATTCTTGTTAGCTTTTGCTTTGCTAAGAATTCAACCAATCAATGACAGAGTTTATTTCCCTAAATGGTATATTAGTGGTGGCAGAAGCAATCCAAGAAGCTCTGCAAATTTTGTTGGCAAATTTGTTAATCTTAATTTCAAGACTTATTTGACTTTTCTTAATTGGATGCCTCAAGCTTTGAGAATGACTGAGACTGAAATTATTAATCATGCTGGTCTTGATTCTGCTGTTTTTCTCAGAATTTACACTCTTGGCTTAAAGATGTTTATTCCAGTGACAATTGTGGCACTCCTCATTCTTATTCCAGTCAATGTATCAAGTGGGACACTATTTTTCCTA…
		Protein	MATLQDIGVSAAINILSAFAFLLAFALLRIQPINDRVYFPKWYISGGRSNPRSSANFVGKFVNLNFKTYLTFLNWMPQALRMTETEIINHAGLDSAVFLRIYTLGLKMFIPVTIVALLILIPVNVSSGTLFFLRRELVVSDIDKLSISNVPPKSLRFFVHIGLEYMLTIWICFLLYKEYDNVALMRLHFLASQRRRVEQFTVVVRNVPHISGHSVSDSVDSFFKTNHPDHYIGHQAVYNANRFAKFVRKRDRLQNWLDYYRIKFQKHPDTRPTVKVCNFSNVLEIGPNIEPTGCLGLWGRKVDAIEYYDRLVKELDKMMSLERQKIIKDPKSILPVAFLSFNSRWAASVCAQTQQSKNPTLWLTDWAPEPRDIYWRNLSIPFVSLTVRKLVITLSVFAL…
MsOSCA8	MsG0580029452.01.T02	CDS	ATGTACTTTGAAAATTTGATGACTTGGCATTGGATGCTTGAGAGTGTGACACATTGGATTGGAGGTCTTAAAATTGTTCCCCATTTGTATATTATTAAGATGATATTAATGTCTGAAACTGACTGGCAGATTATAAATGTGTACAACCAAGAATATGAGAGTGCTGGAGCATTCTGGCCTGATGTCCATGGACGTATTGTATTTGCATTAGTTGTCTCACAACTTCTGTTAATGGGATTATTGAGTACAAAAGAAGCTGCTAACTCGACTCCATTACTCATCGCTCTCCCAGTTTTGACAATATGGTTTCATCGGTTTTGCAAGGAAAGCTACGAACCTGCTTTCACTACTCATCCATTACAGGAAGCAATGGTCAAAGACACATTGGAGCGTACTAAA…
		Protein	MYFENLMTWHWMLESVTHWIGGLKIVPHLYIIKMILMSETDWQIINVYNQEYESAGAFWPDVHGRIVFALVVSQLLLMGLLSTKEAANSTPLLIALPVLTIWFHRFCKESYEPAFTTHPLQEAMVKDTLERTKEPNFNLKDFLHDAYIHPVFKGDGDTDSDVMSQEWKEEPVIVQTKRQSRKNTPAPSKHSGGSLQASMHGTTDV
MsOSCA9	MsG0580029468.01.T01	CDS	ATGGGGTCCTGTTTTGTTCTATTGCCCTATTTTACCTTTCACTTGTTCTTGTTGCTACTGTTTACTCATTTTACTTCCTACACATTCTCATTATGCAACTATCATGACAGCTTTGCCTTGTTACAATTCAAGAACTTACTTCTTGTCAATGGCACTTCATCTCAGCATGATATTTGGCCTAGTTGTTCCTCTTTTTCTATGAAAACAAATTCTTGGAAAAACAATACAGATTGTTGCGAGTGGGATGGTGTCACGTGCGACACCGTTTTGGATCATGTGATTGGTCTGGACCTTAGCTGCAACAATCTTAAAGGTGAATTACATCTCAATAGTACTATCTTCCAACTTAAACACCTTCAACGACTCAACTTGGCTTTTAATGATTTTTTCGGGTCTTCG…
		Protein	MGSCFVLLPYFTFHLFLLLLFTHFTSYTFSLCNYHDSFALLQFKNLLLVNGTSSQHDIWPSCSSFSMKTNSWKNNTDCCEWDGVTCDTVLDHVIGLDLSCNNLKGELHLNSTIFQLKHLQRLNLAFNDFFGSSVHDDISDLVNLTHLNLSNTGIIGNIPSTISHLSKLVSLDLSSNWYMDQKLKLDPFTWKKLIHNATNLSELHLNSVDMSSIRDNSLLLLKNLSSSLVSLSLGNTSLQGNLASDILSLPNIQELDLSSNEDLIGKLPMFNWSTPLRYLDLSLTFFSGEIPYSIGQLKSLNQLSLEACDLDGLVPQSLWNLTQLTHLDLSFNKLNGEIPSLLSNLAHLTYLDLEQNSFTGLISNMFHKLIKLEYLDISFNNITGQVPSSLFHLTQLSYL…
MsOSCA10	MsG0680030842.01.T01	CDS	ATGATTCTTTCTGCTCTTTTAACTTCTGTTGCAATTAATCTTGGTCTCTGTCTGCTATTTTTCACACTATACTCTATATTGAGAAAACAGCCTGGTAATATCAATGTATATGTACCACGCCTTGTTGCTGAAGGAAAGGTTAAAGAAGGTGGTCAATTTAACTTGGAACGCCTGTTACCTACTGCTGGTTGGGTGAGAAAGGCATGGGAGCCGACCGAAGAAGAGTTTTTATTGAATTCAGGCTTAGATGCCTTTGTTTTCATGCGCGTGTTTGTCTTCAGCTTGAAAGTATTTACTTTTGGTGCAATTATTGGAATGTTCGTTCTTCTTCCAATTAATTATATCGGGAGTCAGCTCAGTGATGATTCCGATTTTCAACACAAGTCTTTGGACTCGTTC…
		Protein	MILSALLTSVAINLGLCLLFFTLYSILRKQPGNINVYVPRLVAEGKVKEGGQFNLERLLPTAGWVRKAWEPTEEEFLLNSGLDAFVFMRVFVFSLKVFTFGAIIGMFVLLPINYIGSQLSDDSDFQHKSLDSFSISNVNNGSNRYYFDIKFMKFTFLKFMNWLWIHFSAAYVFTGVVCYLLYYVSFTVQEYLYISSKRISCFYSSEPQPHHFTVLVRGIPIPPGSTCTDAVERFFSEYHPSTYLSHSVVRRSSKLHNLITDADKLYKKLTNLKQKNDAPKRQTREGCCGLFGPKVDTVDHYERKLGNIEDNVRMEQSSLASKEVPAAFVSFKTRFGAAIALHIQEGVNPTEWITEEAPEPHDVYWPFFTVSFLKRWISKLVVFVAYTTLTVLFLIPVAI…
MsOSCA11	MsG0680034489.01.T01	CDS	ATGATTTGGTGCCGCGATAGCTTTACACATTCAAGAAGGTGTAATCCACAGAATTGGATTACCGAGGAAGCTCCCGAACCTCATGATGTTTATTGGCCTTTCTTTACCGTTTCATTCCTTAAAAGATGGATCAGCAAGCTGGTGGTTTTCGTTGCATATACTACTCTTACACTTCTGTTTTTAATCCCGGTTGCAATAGTACAAGGTCTTACTCATCTTGAACAGTTGGAAACGTTGTTCCCGTTTTTGAAAGGCGTACTGAGACTGTCGGTTGTGAGCCAAGTTATAACAGGTTACCTTCCAAGTTTGATTCTTCAGTTGTTTCTATCATATGTTCCACCTACTATGATTATGCTTTCATCTTTGCAAGGATACGTTTCATGGAGTCAGATACAAAAA…
		Protein	MIWCRDSFTHSRRCNPQNWITEEAPEPHDVYWPFFTVSFLKRWISKLVVFVAYTTLTLLFLIPVAIVQGLTHLEQLETLFPFLKGVLRLSVVSQVITGYLPSLILQLFLSYVPPTMIMLSSLQGYVSWSQIQKSACTKVLLFTVWNIFFANVLSGSALYRVNIFLEPKNIPRVLAEAVPSQVRMKFLIHNVLQYFIKIDELSWRIRGARDKALAVASYLIICYLMQCLIKKDRADENEHNMSEFYDKMENAYNDPALMPVQYSERFDSQRSPLLHSSQV
MsOSCA12	MsG0780036349.01.T01	CDS	ATGAGGATGGGCGGGATACCCGAATCCGTCGGATACGGGGATGATGTTCAATTTTTCATCCCCGTTGGTATGGGTAAGGAAACGGTTTCCGAAGGAAAGCTCCAAGAGAGCAATCAAGATAACTTGGAACGTTTGTTACCTACTTCTGGTTGGGTGAGAAGAGCATGGGAGCCTTCTGATGATGAATTTATATCAACTGCAGGCTTAGATGCTTTCATCTTCATCCGTATATTTGTCTTTAGTTTAAAAGTATTTGCCTTTGCTGGAATTGTTGGGACACTCTTTCTTCTTCCAGTTAATTATATGGGGACTCAGATTAGTGATGATTCCGAGTCTCAGAAAACGTCATTGGATTCCTTCAGTATTTCAAACGTTAACAATGGTTCACACAGTTGCTGT…
		Protein	MRMGGIPESVGYGDDVQFFIPVGMGKETVSEGKLQESNQDNLERLLPTSGWVRRAWEPSDDEFISTAGLDAFIFIRIFVFSLKVFAFAGIVGTLFLLPVNYMGTQISDDSESQKTSLDSFSISNVNNGSHSCCSSRPYPSRSIGNHVPTSEKHIETLLYVYVQKFETGGEFWPTVHNCTIFSLVLMHIIVIGIFGLKELPIASGFTLPLPIVTLLFNEYCQKRFIPIFKAYPAECLIKKDRADQNDPNMSEFYEKLTNAYNDPALMPIKYSGRFSNHRSPLLGSSESNTNVLVRSLGEMLV
MsOSCA13	MsG0880045603.01.T01	CDS	ATGCGAGACCCCCTCCCTCCGCCGCCGTCCTCCGGCGACGACGGTGACCCTTTCGGCCTCTGGTATGGCAACATCGATTACCTTCTCAACATATCCGCAATCGGAGCTTTATTCTGTCTCTTGATTTTCATCTTGGTGAAGCTACGGAGCGACCACCGTCGTATGCCCGGTCCTTCCGCCATCGCCAGCAAGCTTCTCGCTGTTTGGCACGCCACCGGACGTGAAATCGCCCGCCACTGTGGTGCCGATGCTGCTCAGTTTCTTCTCATTGAAGGTGGAAGCTGTGCGGTTCTATTGGCCGTTGCTGCTCTCGCTCTTGTTGTTTTGCTTCCGGTGAATCTCCACGCTGGAACCGGCGTGTTGGATGATCAATTCTCGAAGACAACTATTAACCATATT…
		Protein	MRDPLPPPPSSGDDGDPFGLWYGNIDYLLNISAIGALFCLLIFILVKLRSDHRRMPGPSAIASKLLAVWHATGREIARHCGADAAQFLLIEGGSCAVLLAVAALALVVLLPVNLHAGTGVLDDQFSKTTINHIPKGSPLLWIHFIFAVVVVLLVHFGISATEERLRITRFRDGYGNLSDPSANSSAIFTIMVQGLPKIIGADRTVLREYFQYRYPGKVYKVIVPMDLCALDGLATELLRVRDEISWLVARIDSRLLPDDGEEDGGVGGDLYADIMARFGYTDEERLRKLQELRAELETELAAYKEGRAPGAGVAFVMFKDVYTANKAVQDFQNEKRRRVGSFSLTELRLRRNQWKVERAPLANDIYWKNLGTPKLSLKLRRVCVNTCLLLMLLFFSSPL…
MsOSCA14	MsG0880047674.01.T01	CDS	TTGAGCATTTCCACCACTCAACAATATGTTGATTATTCCACCTCAAGGGGACATTGGCACCAAATTCAGCAACAAGGCGGTGAAGTAAATGATTGCAGTGATTACAACAGTGCCTTCTTTGTGAAGGTTTACATGGAAGGCATTCCAATTGGGAGAAAGCTCAATTTGCTAGCTCATAATGGCTATCATGAGTTGGTTAATACACTTGAACAAATGTTTGACACTACCATTCTATGGTCGAGTATGATTGTAGAATTTGGGTCCCCTGTTTATGTTGCCATATACAAGATGAAGACTCATATCTTCCAATTGCAGATAATCAATGTTTATAATCAAGAGTACGAGAGTGGCGCAGCGTTCTGGCCTGATGTCCATTTCCGTGTCATCATTGCACTGTTA…
		Protein	LSISTTQQYVDYSTSRGHWHQIQQQGGEVNDCSDYNSAFFVKVYMEGIPIGRKLNLLAHNGYHELVNTLEQMFDTTILWSSMIVEFGSPVYVAIYKMKTHIFQLQIINVYNQEYESGAAFWPDVHFRVIIALLVSQIVLMGLLTTKKAASSTPFLIVLPILTIWFHRYCKGRFESAFVKFPLQEAMMKDTLERATEPNLNVKGYLQHAYVHPVFKASHDDDADEEDAMSLKWETESATVPTKRQSRRNTPLPSRFSGASSPSMLDSIKNDPES

## Sheet: Sheet2
67 OSCA proteins sequence
>CaOSCA1.1
MATLSDIGLAAGINILSAFIFFVAFAILRQPLNDRVYFPKWYLKGLRTPVHGGAFVRKIVNLDWRSYIRFLNWMPAALRMPEPELIDHAGLDSVVYLRIYLLGLKIFVPIAFLAWAMLVPVNWTSTGLETAGIKNITSSDVDKLSVSNVQRGSERFWSHIVAAYAFTFWTCYILMREYEKVASMRLQFVAAEKRRPDQFSVLVRNIPPDPDESVSELVEHFFLVNHPDNYLTHQVVYNANKLAKLVKKKSKMQNWLVYYQNKFARTSKKPEVKTGFLGLRGKKVDAIEYYTTEIDKLSKEIALERDKVTNDPKSVMPAAFVSFKSRWGAAVCAQTQQTRNPTIWLTEWAPEPRDVYWPNLAIPYVSLTVRRLIIAVAFFFLTFFFMIPIAIVQTLASLD…
>CaOSCA1.2
MASLGDIGLAAAINILTAFAFLIAFAILRIQPINDRVYFPKWYLKGLRCSPLQGGAFVTKFVNLDFRSYIKFLNWMPAALQMPEPELIEHAGLDSAIYLRIYLLGLKIFVPISFLAFSVMVPVNWTNDTLERSNVVYSSIDKLSISNIPTGSNRFWTHLVMAYAFTFWTCYILKREYQIVAAMRLSFLASERRRPDQFTVLVRNVPPDPDESVSELVEHFFLVNHPDQYLTHQVVYNAKKLSSLVAKKKKKQNWLDYYELKYSRNESVRPCIKTGFLGLCGSKVDAIDFYTGEVERLSRDIELEKDKVTRNPKSIMPAAFVSFRTRWGAAVCAQTQQTRNPTIWLTEWAPEPRDVYWDNMAIPYVSLSIRRLVIAVAFFFLTFFFMIPIAFVQSLANIE…
>CaOSCA1.3
MATLADIGISAGINLLSAFTFLFAFAMLRLQPFNDRIYFPKWYLKGIRSSPTNSRSFVKKFVNLDFGTYIRFLNWMPAALHMPEPELIDHAGLDSAVYIRIYVLGFKIFAPITLLAFMVLVPINWTGKTLEAPAAKDLTFSNIDKLSISNIPFGSKRFWVHIGMSYVFSAWTCYSLYKEYRIIAAMRLRFLASERRRPDQFTVLVRNVPPDPDESVSEHIEHFFCVNHPDHYLMHQVVYNANMLASIVAKKKQLQNWYVYYHNKYERDPSKRPTTRTGMMGIMGAKVDAIDHYTALIEKLSEQEAQERENIMNDPDAIIPAAFVSFKTRWGAAVCAQTQQTSNPTVWLTEWAPEPRDVYWENLAIPYFDLNIRRLLTSVSMFFLTFFFMIPIAFVQSLA…
>CaOSCA1.4
MATLEDIGVSAAINILSAIAFLVAFALLRIQPINDRVYFPKWYISGGRSTPRSSGNFVGKFVNLNFKTYLTFLNWMPQALRMTETEIINHAGLDSAVFLRIYTLGLKMFVPVTIVALLILIPVNVSSGTLFFLRRELVVSNIDKLSISNVPPKSLRFFVHIALEYLFTIWICFLLYKEYDTIAIMRLHFLASQRRRVEQFTVVVRSIPHMSGHSVSDTVDSFFQTNHPDHYIGHQAVYNANRFAKFVTKRDRLQNWLDYYRLKFQRRPDRRPTITTGCLGLWGRKVDAIEYYEQHIKELDKLMSSERQKIIKDPKSILPVAFLSFNSRWGASVCAQTQQSKNPTLWLTDWAPEPRDIYWRNLAIPFVSLTIRKLIITLSVFALVFFYMIPIAFVQSLAN…
>CaOSCA2.1
MHKHIPLESLDVFTIENVKPGSRWLWAHCLALYIITLAACTLLYFEYRSITKLRLLHIVGSPPSPSHFTVLVRSIPWSADKSYCDTVNKFFSYYHESTYLSHQMIYKSGRVQKLKDEAEHMCKVLRETSLEKTCKASFVPCCCSGISTNSFKKDSNEMGGIHGSPCYTDIDTKKKESPAAFVFFKSRYAALMAAQTLQTSNPMIWVTDMAPEPHDVHWSNIRIRYRQLWIRKMATLAASIAFMLAFLIPVTFVQGLTQLDKLQKMFPFLTGVLKKGYVNQLVTGYLPSVILVLFLCAVPPVMMLFSTVEGSISRSGRKKSACWKVLYFTIWNVFFVNVFTGSVISQLSVFDSITDLPAQLAKAVPAQATFFTTYVLSSGWASLGFEVMQICPLLYNLFQ…
>CaOSCA2.2
MNIAALLTSAGINISVCVVLFSLYSILRKQPSNFNVYFGRKLATRCSKNIDLCLERFVPSPTWVMKAWDTSQDEILTIGGLDAVVFSRMLTFSIRVFSVAAIICTILVLPVNYYGRNRIHKDIPFESLEVFTIENVKAGSRWLWTHCLALYIITVTACSLLYSEYRTITNLRLVNITGLPPKPSHFTILVRGIPWSSEESYCEAVKKFFTYYHASTYLSHQIVYRSGAVQKLKDDAEYICKMLGDSLEQTCKPSMVQCYFCGGTNNFKIICNEIDSIHARSGYTDIHIDSRKKEXXSAFVFFKSRYAALMAARNLQASNPMLWVTDQAPEPCDVYWSNLCIPYKQLWIRKIVTCVASITFVLVFLIPVTFAQGLTQLDKLEKMFPFLTDILKKQFMIQL…
>CaOSCA2.3
MILSALLTSVGINLSICSLFFTLYSILRKQPGNITVYAPRLVSERKLEEGGQFNLERLFPTAGWVRRAWEPSDDEFIETAGLDAFVFVRIFVFSLKVFTFAGIVGTLFLLPINFMGTQIRDNSEFQNKSLDSFSISNVNNGSKRLWIHFCAAYVFTGVVCILLYYEYEYISSKRIACFYSSKPEPHQFTILVRGIPVPPGWTCNEAVERFFMDLHPSAYLSHSVVRRSSKLQILVTDAERLYKRVTHLKHKDNSPQRHRRDGFLGLFGHKVDLLDHYEKTLGDIADNVRIEQSSLAGKEVPAAFVSFKSRFGAAIALNIQEGVNPTQWITEQAPEPHDVYWPFFSVTFIRRWISKLVAFVACNALTILFLIPVALVQGLTHLDQLETMFPSLKGMLRLA…
>CaOSCA2.4
MIVSALLTSVGINTALCVLFLTLYSILRKQPSNYEVYVPRLLVEGTSKRRSHFNLERLIPSTGWVAKAWSLTEEELYSLSGLDGVVFMRIITFSVKIFTFAGIIGIFVLLPVNCWGNQQQDIDVGNFTNNSLDVFTISNVNSGSSWLWVHFCAVYLVTGFICLLLFYEYKDISSRRISYFYSSKPQPHQFTILVNSIPTSSSSISDSVESFFKELYPSDYLSHVVVRRTSKIRRLLNEAKNMYRKVSQSRPGPTQQKNKHGGFFGTFGQKYSHIERYQKRLEDIEENVRLKQSEASLAGEVPARAAFVFFRSRFAAATAFHLQQSVNPTRWITELAPEPRDIYWPFFSQSFMRRWISKLVVVLVCILFTIMFLVPVVFVQGLTNLTQLENLFPFLESIL…
>CaOSCA2.5
MNPHSILASAAINIGLALITLTLFSILKKQPSNACIYYAHRLSQCQYIPFDNSTIQRFIPSISWISKAAFHVTEDDILQSHGLDALVIIRLFKFGIKFFIVCSLVGLAVLLPINYDGVKEVRDKSYSTMDSFTISNVRRGSRRLWVHFACLCFISFYGMYLLYKEYEEITIRRMQQLQNLKHRPDRFTVIVREIPLCIEHEARDCCVDHFFSKHYPNTYYSYQMVYNTDYLDELVKQTKSLARKIEDLRETSIAKKSKSKLSLFDFSQQKTSKVALLEEKLHALCHKIHQLQCKDMLNKKELPVAFVTFKSRSNAAVAAQLQQHSHPLLWVTELAPEPRDISWRNLRVSYRVVPLYRLGVLIVASLLTVFFAIPVTAVQGIAKYEKLKKWFPPAMAVQL…
>CaOSCA2.6
MILSALLTSVAINLGLCLLFFTLYSILRKQPGNITVYVPRLVAEGKVKEGGHFNLERLLPTAGWVRKAWEPTEEEFLLNCGLDAFVFMRIFVFSLKVFTFGGIIGMFVLFPINYMGSQLSDDSDFQHKSLDSFSVSNVNNGSNRLWIHFSAAYVFTGVVCYLLYCEYLYISSKRIACFYSSEPQPHQFTLLVRGIPIPPGSTCTDAVERFFSEYHPSTYLSHSVVRRSNKLHNLITDADKLYKRLTNLKQKNDAPKKQTREGCLGLFGPKVDILDHYERRLENIEDNVRKEQSSVASKEVPAAFVSFKTRFGAAIALNIQEGVNPTEWITEEAPEPHDVYWPFFTVSFLKRWISKLVVFVAYTSLTILFLIPVAIVQGLTHLDQLETLFPFLKGILRLS…
>CaOSCA3.1
MDFSSFLTSLGTSFLIFIVLMILFALLQSKPGNNVVYYPNRILKGLDPFEDGYKTRNPFSWIKEAYSSSEKDVIAMSGVDTAVYFVFLSTVFSILILSGIILLPVLLPVAITDVDGMTNTTSKGTFEELDKLSMGHITARSARLWAFFIACYWVSLVSLFLLWRAYKRVSWLRSEAQKSPDVKPEQFAIVVRDIPPVPVGQTRKEQVDSYFKTIYPETFYRSMIITDNKEVNKIWEELEGYKKKLARAEAVYAGSKTTAKPEGTRPANKTGCLGLIGKKVDSIEYCNEKINELVVKLESEQKVTIREKQQNAALVFFSNRVVAASAGQSLHAQMVDTWSVFSAPEPHQLLWPNLKIKYFTRQLRQYLVYFIVALMIFFYMIPITFVSAFTTLKNLVKLL…
>CaOSCA4.1
MRDPLPPPPSSGDDGDPYGSWYGNIDYLLNISAIGALFCLLIFLLVKLRSDHRRIPGPAALASKLLAVWHATGREIARHCGADAAQFLLIEGGSCAVLLSVAALAVVVLLPLNLHAGSAVLDDQFSKTTINHIPKGSPLLWIHFLFAVVVVVLVHFGISATEERLRITRFRDGYGNLSDPTANSSAIFTIMVQGLPKIIGADRAVLQEYFQYRYPGKVYKVIVPMDLCALDGLATELLRVRDEISWLVARIDSRLLPDDCEEYGGVGGSVPPGLWSWVVFCWKQLKGFYADVMVRFGYTDEERLRKLQEMRAELESELAAYKEGSAPGAGVAFVMFKDVYTANKAVQDFQNEKRRRVGKFFSLMELRLRRNQWKVERAPLASDIYWKNLGTPKLSLKLR…
>CcOSCA1.1
MATLQDITLAAALNILSAFIFFVAFAILRLQPFNDRVYFPKWYLKGLRTDPVTGGAFVRKFVNLDWRSYLRFLNWMPAALRMPEPELIDHAGLDSVVYLRIYLIGLKIFVPIAFLAWAVLVPVNWTSTGLEAGMSNITSSDIDKLSISNVHSRSQRFWAHIIVAYAFTFWTCFILLKEYEKVAAMRLQFLAAEKRRPDQFTVLVKNIPPDPDESVSELVEHFFLVNHPDNYLTHQVVYNANKLAKLVKKRKKLQNWRVYYQNKLERTSERPQIKTGCLGLCGDKVDAIDHHNTEIDKLSKEIALERDKVTNDPKSIMPAAFVSFKTRWGAAVCAQTQQTRNPTMWLTEWAPEPRDVYWSNLAIPYVSLTVRRLIIAVAFFFLTFFFMIPIAIVQSLASL…
>CcOSCA1.2
MTTLSDIGVAAAINISSALLFFLAFAILRLQPWNDRVYFPKWYLKGLRTDPVHGRAFASKFINLDWRAYCGFFNWMPEALRMPEPELIDHAGLDSVVYLRIYLIGLKIFVPIAFLAWTVLVPVNWTSSGLEGAQIKNITSSDIDKLSVSNVHSRSERFWGHIIMAYAFTFWTCYVLLKDYEKVASMRLGFLAAERRRPDQFTVLVRNIPPDPDESVSDLVEHFFLVNHPGHYLTHQVVYDANKLAKFVKKKKKLTNWLVYYQNKLERTSKRPEIKTGFLGLWGKKVDAIDYHITEIDKLSNEIVVEREKVINDPKSIMPAAFVSFKSRWAAAVCAQTQQSRNPTLWLTEWAPEPRDVYWRNLPIPYVSLTVRRLIIAVAFFFLTFFFMIPIAFVQTLAS…
>CcOSCA1.3
MHMASLGDIGLAAAINILSAFAFLLAFAILRIQPINDRVYFPKWYLKGLRSSPLQAGVFVSKFVNLDFKSYIKFLSWMPAALQMPEPELIDHAGLDSAVYLRIYLLGLKIFFPIAILAFSVMVPVNWTNSTLERSNLTYSSIDKLSISNIPTGSNRFWTHLVMAYAFTFWTCYILKREYQIVATMRLHFLASERRRPDQFTVLVRNVPPDPDESVDELVEHFFLVNHPDHYLTHQVVYNAKNLSSLVSKKKKRQNWLDYYELKYSRNQSTRPTKKTGFLGLWGSSVDAIDFYTDEIKRLSEEIELEEQKVMKNSKYIMPAAFVSFRTRWGAAVCAQTQQSRNPTIWLTEWAPEPRDVYWDNMAIPYVSLTIRRLIIAVAFFFLTFFFMIPIAFVQSLAN…
>CcOSCA1.4
MASIADISVSAAINLLSALAFLLAFAILRLQPFNDRVYFPKWYLKGIRGSPTGSTMVKKFVNLDLGTYIRFLNWMPAALHMPEPELIDHAGLDSAVFVRIYMLGVKIFAPITVLAFVVLVPVNWTGRTLEAPGAKDLQFSDIDKISISNIPFGSDRFWAHIVMSYVFSSWTCYSLYTEYKNIATMRLRFLAAERRRPDQFTVLVRNVPPDPDESVSEHIEHFFCVNHPDHYLMHQVVYNANKLATIVAEKKSLINWYTYYQNKFERDPSQRPITRTGFMGCVGAKVDAIDHYTALIDDLSKQEAEERENVIKNPNAVIPAAFVSFKTRWGAAVCAQTQQTSNPTVWLTEWAPEPRDVFWENLAIPYFDLSMRRLLMTVSLFFLTFCFMIPIAFVQSLAN…
>CcOSCA1.5
MATLEDIGVSAAINILSAFAFLLAFALLRIQPINDRVYFPKWYINGGRSSPRRSGNFVAKFVNLNFRTYLTFLNWMPQALRMSESEIISHAGLDSAAFLRIYTLGLKIFAPIAVVALLVLIPVNVSSGTLFFLKKELVVSDIDKLSISNVPPKSIRFFVHIALEYMFTIWICFLLYKEYDNIASMRLHFLATQRRRVEQFTVVVRNIPHISGHTVSDSVDSFFQTNHPEHYIGHQAIYNANRFAKFAKRRDRLQNWLDYYQLKFERHPEKRPTIKTGFLGLWGGKVDAIEYYKHSIKELDKMMTLERQKIIKDPKAILPVAFLSFNSRWGASVCAQTQQSKNPTLWLTDWAPEPRDVYWRNLAIPFVSLSIRKLIISLSVFALVFFYMIPIAFVQSLAN…
>CcOSCA2.1
MDIAALLTSTGINIVICVVLFSFYSILRKQPINVNVYFGRRLASQHSKRINLCLERFLPSPSWIWKAWETSEDEIMAIGGLDGVVFVRILVFSIRVFSIAAGICIILVLPINYHGQDRIHKIIPFESLEVFTIENVKEGSKWLWAHCLALYVITLSACTLLYFEYKSITYLRLLHIIGSPPNPSHFTILVRSIPWSSEQSYCETVKNFFSHYHAPTYLSHQMIYKSGTVQKLKDDAEHMCKVIKHASVEKTCKSNFTPCCYPGFATNSFKKISSEMDSIQRKMSYNNMHLDTGEKDCAAAFVFFKSRYAALMAALVQQTSNPMLWVTDVAPEPHDVYWSNIRIPYRQLWLRKIATFVASVAFMLVFLIPVTFVQGLTQLDKLQKMLPFLTGILKEKIVN…
>CcOSCA2.2
MDLAALLTSAGMNITVCVVLFSLYSVLRKQPSNVNVYFGRKLASRRSKSHDVCLERFVPSPTWVMKAWETTQEELLTIGGLDAVVFSRMVVFSIRVFSVAAVICIVLVLPVNYYGQDRIHKNIPFESLEVFTIENVKEGSRWLWAHCLALYIITLTACSLLYREYKSISNLRLTHITASPPNPSHFAILVRGIPWSPEQSYCDTVKKFFSFYHSSTYLSHQIVYKSGAVQKLKDDAEYMCKMLSSGCGSVQPTCKPSFAQCYFCGGSTNSFKIISNDIDSMHGRSGYSDLHINARKKECAAAFVFFKSRYAALTVAQNLQTANPMLWVTDLAPEPQDVYWSNLCIPYRQLWIRKISIFAASITFVLVFLIPVTFAQGLTQLEKLEKMFPFLAGTLQKKF…
>CcOSCA2.3
MILSALLTSVGINFGLCSIFFTLYTILRKQPCNITVYAPRLVSQGKRSLPTTDWVRKAWETSEEEFLSTAGLDAFVFMRIFVFSLKIFTFGGIVGLLILLPINCMGSQLRDDSVFQNKSLDSFSISNVNNGSNRLWIHFCATYIFTGVVCILLYYEYAYISSKRIACFYSSKPQPHHFSILVRGIPVPLGSTCSDVVGRFFQEYHPSTYHSHAAVRRSSKLQILVTDAERLYKRLTQLKNKDNAPQRHRRDGCLGLFGHKVDMLDHYEKTLGDIADNVRIEQTSLAGKEVPAAFVSFKSRFGAAIALNIQEGIDPTDWITEKAPEPHDVYWPFFSVTFIRRWISKLVAYVTWNVLTILFLIPVALVQGLTHLDQLETMFPSLRCILRMAVVSQVITGYL…
>CcOSCA2.4
MIVSALLTSVGINTALCVMFFALYSILRKQPSNYEVYVPRLLAEGTSKRRSRFNLERLIPSTGWVAKAWRLSEEELLSLSGLDGVVFMRMITFSLKMFTFAGIIGILVLLPVNCWGDQLKSIDVADFVSNSLDVFTISNVNSGSRWLWVHFSAVYIVTGFICIQLFYEYKYISSRRISYFYSSKPQPHHFTILVRSIPTSSSSSISDSVGSFFNELYPSTYLSHVVVRRTSKIRSLLNDAKKLYKTVTQLRSDPTQQKHRRSFSSGLFGRKNSVIEHYEKKLENIEENVRLKQSEASLAGEEARAAFVFFKSRFGAATAVHLQQSVNPTHWITELAPEPSDVYWPFFSESFMRRWISKLVVVFVCILFTILFLIPVVIVQGLTNLSQLEVLFPFLTSIL…
SSLTIPLPLLTLIFNEYCRKRFLPIFVAYSAESLIKKDREDQQNDATMTQFYENLISAYEDPALLPIHYSPDNDSLHTPLISQA
>CcOSCA2.5
MNPHSLMASAAINIGLAFVILSLFSVLKKQPSNAFIYYARPLARRLHVPFHSPSSPLHRFLPSLAWVSRAFRVTEDQILDAHGLDALVIIRLFKFGLKFFAVCSLVGLVVLLPINYGSQEVQNGSYFTMDSFTISNVRRGSKRLWVHFACLCFISFYGMFLLYKEYNEILIRRIQQIQKLKDRPDQFTILVREIPLCMEHKVHCVDHFFSKHYPNTYYCYQMVYNTEDLEESVNQAKSLARKIEDLRESSMAKKRKNKLPLLGLLHQETSETAFLEEKLEALCHKIHQLQCKDMLQRKELPVAFVTFKSRSGAAAAAHLQQHSHPLLWITELAPEPRDVSWRNMRVSYRAVPLYKLCVLIAASLLTVFFAIPVTAVQGIAKYEKLKKWFPPAMAVQLIP…
>CcOSCA2.6
MILSALLTSVGINLGLCFLFFTLYSILRKQPGNITVYAPRLVAEGKVKEGGYFNLERLLPTAGWVRQAWEPSEDEFLSNSGLDAFVFMRIFIFSLKVFAVGGIIGMSVLLPINYMGSQLSDDSDFQHKSLDSFSISNVNNGSNRLWIHFSAAYIFTGIVCYLLYNEYWYLSSKRIAYFYSSKPQPHQFTLLVRGIPVPPGSTCHETVERFFLEYHPSTYLSHSVVRRSNKLQSLVNDAEKLYKRLTHLKQKNDAPKRHRRDGCLGLFGRKVDIDHYERRLGDIEDNVRTEQSSLEAKEVRAAFVSFKTRFGAAIALHIQESVNPTEWITEKAPEPHDVYWPFFTVSFIKRWISKLVVFVACTSLTVLFLIPVAIVQGLTNLDQLETWFPFLRGILRLSV…
>CcOSCA3.1
MEFSSFLTSLGTSFVIFLVLMIVFALLSSRPGNNVVYYPNRILKGLEPLEGGYKTRNPFSWIKEAVSSSEKDVIAMSGVDTAVYFVFLTTVLGILVLSGVILLPVLLPLSITDNGGKKQTTSEGTFNELDKLSMANITAKSSRLWGFLIACYWVSVVTYVLLWRAYKHVSWLRSEAFKSPDAKPEQFAIVVRDIPPVPQGQTRKELVDTYFKAIYPETFYRSMIVTDNKEVNKIWEELEGYKKKLARTEAIYAGSKTTAKPEGTRPTNKTGFLGLIGKKVDSIEYYNEKINELVAKLESEQKVTLREKQQDAALVFFSNRVVAASAAQNLHAQMVDTWSVCDAPESRQLIWPNLKIKFYQRELRQYLVYVIVALTVFFYMIPITFISAVTTLDNLVKLL…
>CcOCSA4.1
MGEPLPPPPSSTGDDGGDPFATWYGNIDYLLNIPAIGSACCLLIFLFVKLRSDHRRMPGPAALASKLLAVWHATGREIARHCGADAAQFLLIEGGSCAVLLALAALALAVLLPLNLCAGTAVLDDGFSRTTITHIEKGSPLLWIHFLFAVVVAVLVHFGISATEERLRITRFRDGYGNLSDPTVNSTSIFTIMVQGLPKIIGADRVVLHEYFQYRYPGKVYKVIVPMDLCALDDLANELLRVRDEISWLVARIDSRLLPEDDNDGGVGTGGVNAAGLRGLVVCCWKWLKGVCFDFMARFGYSDEERLRKLQELRAELESELADYKEGHAPGAGVAFVMFRDVYTANKAVQDFRNEKRRRIGKFFSVMELRLRRNQWKVERAPLATDIYWKNMGTPRMSL…
>VrOSCA1.1
MTTLSDIGVSAAINISSALLFFVAFAILRLQPWNDRVYFPKWYLKGLRTDPVQGRAFVSKFINLDWRAYLGFLNWIPEAIRMPEPELIDHAGLDSVVYLRIYLIGLKIFVPIAFLAWTILVPVNWTSTGLEGGDIRNITSSDIDKLSVSNVQSRSERFWGHIVMAYAFTFWTCYVLLKEYGKAASMRLSFLAAEKRRPDQFTVLVRNIPSDPDESVSELVEHFFLVNHPDHYLTHQVVYDANKLSKLVKKKKKLKNWLVYYQNKLERTSKRPQIKTGFLGLWGKKVDAIDHHINEIEKLSKEIVVEREKVTNDPNSIMPAAFVSFKTRWGAAVCAQTQQTRDPTLWLTEWAPEPRDVYWRNLPIPYVSHTVRRLIIAVAFFFLTFFFMIPIAFVQTLAS…
>VrOSCA1.2
MATLADIGLAAGLNILSAFIFFVAFAILRLQPFNDRVYFPKWYLKGLRTDPVHGGAFVRKFVNLDWRSYVKFLNWMPAALRMPEPELIDHAGLDSAVYLRIYLIGLKIFVPIAFLAWAVLVPVNSTSTGLEGAKLDNITASDIDKLSISNVHKESQRFWAHIVVAYAFTFWTCYILSKEYEKVAAMRLQFLASEKRRPDQFTVLVKNIPPDPDESVSENVEHFFLVNHSDNYLTHQVVYNANKLSKLVKKKKKLQNWLVYYQNKLERTSERPQIKTGFLGLCGVQVDAIDHHNTEIDRLSKEIALERDKVTNDPNSVMPAAFVSFKTRWGAAVCAQTQQTRNPTLWLTEWAPEPRDVYWSNLSIPYVSLTVRRLIVGVAFFFLTFFFMIPIAIVQSLAS…
>VrOSCA1.3
MLMASLSDIGLAAAINILSAFTFLLAFAVLRIQPINDRVYFPKWYLKGLRSSPLQAGLFVSKFVNLDFKSYARFLSWMPAALQMPEPELIDHAGLDSAVYLRIYLLGLKIFVPIAFLAFSVMVPVNWTNSTLERSNLTYSQIDKLSISNIPTGSNRFWTHLVMAYAFTFWTCYILKREYQIVATMRLHFLASERRRPDQFTVLVRNVPPDPDESVSELVEHFFLVNHPDHYLTHQVVHNAKKLSSLVSKKKKTQNWLDYYELKYSRNQSTRPFKKTGFLGLWGDRVDAIDFYTDEINRLSKEIELEKDKVMKNPKYIMPAAFVSFRTRWGAAVCAQTQQSRNPTVWLTEWAPEPRDVYWDNMAIPYVSLTIRRLIVAVAFFFLTFFFMIPIAFVQSLAN…
>VrOSCA1.4
MASIADISLSAAINLLSALAFLLAFAVLRLQPFNDRVYFPKWYLKGIRGSPTGSTAVKKFVNLDFRTYIRFLNWMPAALHMPEPELIDHAGLDSAVFIRIYLLGLKIFAPITLLAFIVLVPVNWTGNTLEEQGAKNLTYSDIDKISISNIPFGSDRFWAHIAISYVFSSWTCYSLYKEYKNVAAMRLRFLAAESRRPDQFTVLVRNVPPDTDESVTEHIEHFFCVNHPDHYLMHQVVYNANKLAAIVAQKKALQNWYIYYQNKYERDPSTRPTTRTGFMGLVGTKVDAIDHYTESIETLSKEEAEEREIVKKNPDAIMPAAFVSFKTRWGAVVCAQTQQTSDPTIWLTDWAPEPRDVFWENLAIPYFELNMRRLVMNVALFFLTFCFMIPIAFVQSLAN…
>VrOSCA1.5
MATLADIGVSATFNVLSAFAFLMAFALLRIQPINDRVYFPKWYLSGGRSSPRSSENFVGKFVNLNFKTYLTFLNWMPQALRMSESEIISHAGLDSAAFLRIYTLGLKIFVPITVVALLILIPVNVSSGTLFFLQKELVVSDIDKLSISNVPAESIRFFVHIALEYLFTLWICFLLYKEYDYVATMRLHFMASQRRRVEQFTVVVRNIPHMPGHAVSDSVEGFFKLNHPDHYIGHQAVYNANKFAKLAKRRERLQNWLDYYQLKSERHPGKGSTVKTGLFGLWGRKVDAVEYYTHAIKELDNLMTLERQKIIKDPKAILPVAFLSFNSRWGASVCAQTQQSKNPTLWLTDWAPEPRDVYWRNLAIPFVSLSIRRLVISLSVFALVFFYMIPIAFVQSLAN…
>VrOSCA2.1
MDINALLTSAGINIALCVVLFSFYSVLRKQPSNVNVYFGRRLASQHSRRVDVCLERFVPSPSWILKSWETTEEEILAIGGLDAVVFVRMLVFSIRVFSIAAVICLALVLPINYHGRDRTHKYIPFESLEVFTIENVKEGSTWLWAHCLALYVITFSACTLLYIEYKSITNLRLLHIVGSPPNPSHFTILVRSVPWSSEESYCETVKKFFSHYHASAYLSHQMIYKSGKVQKLKDDAEHVCKVLKNASLEKTCKPSFRHCCSGASTNSFKKISNEMDSVNGGTDNTDMNLETTKKECAAAFVFFKSRYAALMAAKVLQTPNPMLWVTDVAPEPHDIYWSNICVPYRQLWIRKIATLVASIAFMLVFLIPVTFVQGLTQLDKLQKMFPFLRGIFKEKIVNQ…
TTYVLSSGWASLACEVIQIFPLLCNIFQRFILRLKEDALDSSLSFPYHTEVPRVLLFGFLGFTCSILAPLMLPFLLFYFFLAYLVYRNQIINVYITKYDSGGQFWPIAHNTTVFSLIFSQLIALGVFGLKRSSVASGFTIPLLIGTLLFHQYCRQRFLPIFKSNSAQIVIDMDMRDEHSGRMEEIYEHLPVAYNQPSLTEEDASSQPQCDKRHEDMDRGQSSSEDMEKGKELFKKHRPRPVQRSVSLNSDKSVLDLNL
>VrOSCA2.2
MDIAALLTSAGINIAVCVVLFSLYSILRKQPSNVNVYFGKRLASRSSKSRDLCLDRFVPSPTWVMKAWETTQEEMLTTGGLDAVVFSRMVVFSIRVFSVAAVICTILVLPVNYYGRDRKHKNIPFESLEVFTIENVKEGSEWLWAHCLALYIITLTACTLLYFEYKCITNLRLLHITSSQPNPSHFAILVRGIPWSPDQSYCETVKKFFSFYHPSTYLSHQIVYKSGSVQKLKDDAEYMCKMLSSGCGSMEQTCKPSFAQCYFCGGSTNSFKIISNETDSIHGRTGYSDVHLNARKKECAAAFVFFKSRYAALTVAQSLQTSNPMLWVTDLAPEPQDVYWSNLCIPYKQLWIRKITTFAASVTFVLVFLIPVTFAQGLTQLDKLEKMFPFLTGMLQKKF…
TYFTTYVLSSGWASLAFEIMQLFPLFCNLFQRFILGYNEDTINGFLTFPYHTEVPRILLFGFLGFTCSILAPLILPFLLFYFVLAYLVYRNQILNVYIKKYDSGGQLWPIAHNTTVLSLLVAQVIALGVFGIKQSPVASGFTFPLLICTVLFHQYCRQRFLPIFKNNATQVLIDMDRRDERCGRMEQIYEQLTSAYCQFSSSNQSECFSSQGEREDVRTPQDMEKANEMTEDISWPPVIHSFDKPVKGGK
>VrOSCA2.3
MILSALLTSVGINLGLCFIFFTLYSILRKQPCNLTVYAPRLVSERKREEGGQSNLECLLATTDWVIKAWETSEEEFLSTAGLDAFVFMRIFVFSLKIFTFGGIVGLLILLPINCMGSQLRDDSDFQNRSLDSFSISNVNNGSHRLWIHFCAVYVFTGVVCILLYYEYEYISSKRIACFYSSKHEPHHFSILVRGIPVPVGSNCTDIVEQFFQEYHPSTYHSHEVVRRSSKLQILLTDAERLYKRLTHLKNKDNTPQRQRRDGCLGLFGHKVDMLDHYEKTLGDIADNVRIEQCSLAGKEVPAAFVTFKSRFGAAIALNIQESVNPTHWITEQAPEPQDVYWPFFSVTFIRRWISKLVAFVACNVLTMLFLIPVALVQGLTHLDQLETMFPALKNILRMA…
LAPLILPFLLVYFCLGYIIYRNQLLNVYVAKYHTGGEFWPTVHNYTXFSLILMHIIVIGIFGQKQLPLASALILPLPXLTLXFNEYCRKRFFPIFKSYPIECLIKKDREDQNDPNMSEFYDKLASAYNDPALMPIKYSGRSVNSPWLPLLNKSKV
>VrOSCA2.4
MIVSALLTSVGINTALCVLFFTLYSILRKQPSNYEVYVPRLLAEGISKRRSRFNLERLIPSAGWVAKAWRLSEEELLSLSGLDGVVFMRMITFSLKMFTFAGMIGMLVILPVNCWGNQLKDIDVVDFVSNSLDVFTISNVNSGSHWLWVHFIAVYIVSGFICMLLFFEYKYISSKRISYFYSSEPQPHHFTILVHSIPTSSSNSISDSVERFFSELYPSTYLSHVVVRRTGKIHSLVSEAKKLYKRVTQLRSDPTRQKRMNRGISGIFRQKTNVIEEYQKKLENIEESVRFKQSEASLAGEEARAAFVFFRSRLGAATAFHIKQSVNPTHWITEFAPEPRDVYWPFFSESFMRRWISKLVVVVVCTLFTISFLLPVVFVQGLTNLNELEILFPFLTSLL…
>VrOSCA2.5
MNPQSLLASAAINIGLALLILSLFSVLKKQPSNASVYYARPLSHRRQIPVHFPSSPLRRFLPSLSWVFRAFSVTEAQILDAHGLDSLVIIRLFKFGSVHLPTSSLSIKFFAVCSLVGLMVLLPVNYGAQEVQNGSYFTMDSFTISNVKIGSNRLWVHFACLCFISFYGMFLLYKEYNEILIRRIQQIQKLKNRPDQFTVLVREIPLCIEHKARDCCVDHFFRRHYPNTYRSYQMLYKTEELEESVSHAKSLSRKIEDMRKSCIANKSKNRSSLLGLLHGETSKADSDLLEEKLQALSHKIHQLQCRDMLQRKELPVAFVIFKSRSGAAAAAHLQQHSHPLLWITELAPEPRDVSWRNMRVSYRVVPLYRLGVVIAASLLTVFFAIPVTAVQGIAKYEKL…
PKAIPTHLAGAVSAQADFFVTYILTDGLSGFSLEVLQPGMLIWDILKSCVYGSQRETSPYLYSFPYFRIIPLVSLSILIGTVYAVVAPLLLPFLIVYFCLGYVVFVNQIQDVYETTYQTCGQYWPYIHHYILLAIILMQITMIGLFGLKLKPAASISTIPLIMFTLMFNEYCKMRFLPSFHHYSLLDAAENDELDEKCGLLELHCENAMNAYCPPGLRPVNFMASESSSTPLVSSS
>VrOSCA2.6
MILSALLTSVGINLGLCFLFFTLYSVLRRQPGNITVYAPRLVAEGKVKEGGHFNLERLLPTAGWVKQAWEPSEDEFLSSSGLDAFVFMRIFIFSLKVFAVGGLIGMFVLVPINYAGSQLSDDSDFQHKSLDSFSISNVNNGSNRLWVHFSAAYIFTGIVCYLLYCEYLYISSKRIAYFYSSKPQPQQFTLLVRGIPVPPGSTCHDTVERFFLEYHPSTYLSHSVIRRNNKLQSLVNDADKLYKKLTNLKQNNDAPKRHRRDGCLGICGRKVDIVDHYERRLGDIEDNVRLEQSSLEAKEVQAAFVSFKTRFGAAIASRIQESVNPTEWVTEKAPEPHDVYWPFFTVSFLKRWISKVVVFVACTSITVLFLIPVAIVQGLTHLDQLETWFPFLKGILRLS…
ASFFIAYVVTSGWTTIASELFQLTTLLSNFMSKTFCRNNGDFDPPSIPYHSEIPRIRLFGLLGVTYFILAPLILPFLLVYFCMGYIIYRNQLLKVYVPRFETGGEFWPTVHNSTIFSLVLMHIIGIGIFGLKKLPLASILTIPLPILTLLFNEYCQKRFFPIFKDYPAECLIKKDRADQNQHNMIEFYDELANAYNDPALMPKKYSERPDSQRSPLLNSS
>VrOSCA3.1
MDFTSFLTSLGTSFLIFLVLMIVFAFLSSKPGNNVVYYPNRILKGLDPSEGGPKSRNPFSWIKEAMSSSERDIVAMSGVDTAVYFVFLTTVLGILVLSGVILLPVLLPLSATDNAVKRQDGKAQTTSKGTFNELDKLSMANITARSSRLWGFLIACYWVSIVTFVLLWRAYKHVSWLRAEALKSPDVRPQQFAIVVRDIPNATQGQTKKEQVDTYFKAIYPEAFYRSMIVTDNKVVNKTWESLEGFKKKLARAEAVYERSKTTAKPEGTRPTNKTGFLGLIGEKVDSIDYYNDKINELVTKLESEQKVTLREKQQDAALVFFSSRVVAASAAQSLHAQMVDTWSVFDAPEPSQLIWPNLKIKYFQRELRQYLVYVIVALTIFFYMIPITFISAFTTLDN…
>VrOSCA4.1
MGGDPLPLPPSSSGDDGDPFGTWYGNIDYLLNISVIGSACCLLIFLFVKLRSDHRRMPGPTALASKLLAVWHATGREIARHCGADAAQFLLIEGGSCALLLSLSVLAVTVLLPLNLSAGTAFIDDGFSRTTITNIEKGSSLLWIHFLFVVVVVVLVHFGISATQERLRITRFRDGYGNLSDPTSNSTAIFTIMVQGLPKIIAADRVVLHEYFQYRYPGKVYKVIAPMDLCALDDLANELLRVRDEISWLVARMDSRLLPDDERDGGISQTGLWGSIVCFWKWLKGFCVDFMGRFGYSDEERLRKLQELRAELESELADYKEGRAPGAGVAFVMFRDVYTANKAVQDFQNEKRRRIGKFFSVMELRLRRNQWKVERAPLASDIYWKNMGTPRMSLKLRRV…
>MsOSCA9
MGSCFVLLPYFTFHLFLLLLFTHFTSYTFSLCNYHDSFALLQFKNLLLVNGTSSQHDIWPSCSSFSMKTNSWKNNTDCCEWDGVTCDTVLDHVIGLDLSCNNLKGELHLNSTIFQLKHLQRLNLAFNDFFGSSVHDDISDLVNLTHLNLSNTGIIGNIPSTISHLSKLVSLDLSSNWYMDQKLKLDPFTWKKLIHNATNLSELHLNSVDMSSIRDNSLLLLKNLSSSLVSLSLGNTSLQGNLASDILSLPNIQELDLSSNEDLIGKLPMFNWSTPLRYLDLSLTFFSGEIPYSIGQLKSLNQLSLEACDLDGLVPQSLWNLTQLTHLDLSFNKLNGEIPSLLSNLAHLTYLDLEQNSFTGLISNMFHKLIKLEYLDISFNNITGQVPSSLFHLTQLSYL…
>MsOSCA8
MYFENLMTWHWMLESVTHWIGGLKIVPHLYIIKMILMSETDWQIINVYNQEYESAGAFWPDVHGRIVFALVVSQLLLMGLLSTKEAANSTPLLIALPVLTIWFHRFCKESYEPAFTTHPLQEAMVKDTLERTKEPNFNLKDFLHDAYIHPVFKGDGDTDSDVMSQEWKEEPVIVQTKRQSRKNTPAPSKHSGGSLQASMHGTTDV
>MsOSCA3
MDFSSFCTSLGTSFAIFLVLMILFAFLQSKPGNNVVYYPNRILKGLDPFEGGSKTRNPFSWIKEAYSSSEQDVIAMSGVDTAVFFVFLSTVFSILVICGIILLPVLLPIAKTGGAGKKLSTSNGSINELDQLSMGNITARSVRLWAFFIACYFVSLVSLFLLWKAYKHVSWLRSEAFKTIDVKPEQFAIVVRDIPPVLDGQTRKEQVDSYFKAIYPETFYRSMIITDNKRYGYKKKLARAEVVYAGSKTTAKPEGTRPTNKTGCLGLIGKKVDSIEYCNEKINELVAKLESEQKVTLREKQQNAAIVFFSNRVVAASAAQSLHAQMVDHWSVFGAPEPCQLLWPNLKIKYFQRELRQYLVYFVVTLAIFFYMVPISFVSAFTTLKGLVKLLPFLKPIEN…
>MsOSCA2
MNPHSLLASAAINIGLAFITLSLFSILKKQPSLASIYYAHRLSHHHYIHFDSSYHRFLPSISWISRAYHVTEDDILHSHGLDALVIIRLFKFGLWVHFACLCFISFYGMYLLYKEYEYISIQRTQQLQNLKHRPDRYTVIVREIPLCIEHKARDCCVDHFFSKYYPNTYYSYQMVYNTENLDELMNQTKSLVRKIEDLRETSMTKKCKNKLSLLDFSQQKTSKVDLLEEKLQALCHKIHQLQCKDMLKEKELPVAFVTFKSRSAAAVAAQLQQHSHPLLWVTELAPEPRDVSWRNLRLSYRVLPLCRLGVVIAASLLTIFFAIPVTAVQGIAKYEKLKKWFPPAMAVQLIPGLSSIVTGYLPSVVLKGFIYVVPFAMFAMAKVAGCVARSKEEIKACNM…
>MsOSCA7
MATLQDIGVSAAINILSAFAFLLAFALLRIQPINDRVYFPKWYISGGRSNPRSSANFVGKFVNLNFKTYLTFLNWMPQALRMTETEIINHAGLDSAVFLRIYTLGLKMFIPVTIVALLILIPVNVSSGTLFFLRRELVVSDIDKLSISNVPPKSLRFFVHIGLEYMLTIWICFLLYKEYDNVALMRLHFLASQRRRVEQFTVVVRNVPHISGHSVSDSVDSFFKTNHPDHYIGHQAVYNANRFAKFVRKRDRLQNWLDYYRIKFQKHPDTRPTVKVCNFSNVLEIGPNIEPTGCLGLWGRKVDAIEYYDRLVKELDKMMSLERQKIIKDPKSILPVAFLSFNSRWAASVCAQTQQSKNPTLWLTDWAPEPRDIYWRNLSIPFVSLTVRKLVITLSVFAL…
>MsOSCA13
MRDPLPPPPSSGDDGDPFGLWYGNIDYLLNISAIGALFCLLIFILVKLRSDHRRMPGPSAIASKLLAVWHATGREIARHCGADAAQFLLIEGGSCAVLLAVAALALVVLLPVNLHAGTGVLDDQFSKTTINHIPKGSPLLWIHFIFAVVVVLLVHFGISATEERLRITRFRDGYGNLSDPSANSSAIFTIMVQGLPKIIGADRTVLREYFQYRYPGKVYKVIVPMDLCALDGLATELLRVRDEISWLVARIDSRLLPDDGEEDGGVGGDLYADIMARFGYTDEERLRKLQELRAELETELAAYKEGRAPGAGVAFVMFKDVYTANKAVQDFQNEKRRRVGSFSLTELRLRRNQWKVERAPLANDIYWKNLGTPKLSLKLRRVCVNTCLLLMLLFFSSPL…
>MsOSCA1
MDIVALLTSAGINIVVCVVIFSLYSILRKQPSNVNVYFARRLASQYSRHVDFWLERFVPSPSWILKAWETSENEILAIGGLDAVVFVRIVVFRLWAHCLALYIITLAACTLLYFEYKSITKLRLLHITGSPPSLSHFTILVRSIPWSISESYCDTVNKFFSQYHTSTYLSHQMIYKCGKVQKLKDGAEHMCKVLKDSSENSCKPGVVPCCCLGNSTDSFKMVSNEMGSIHERTCYTDIDTRKREFPAAFVFFKSRYAALMAAQTLQTSNPMLWATDMAPEPHDVHWSNIRVPYRQIWIRKMATFSATIAFMLVFLFPVGLVQGLTQLEKLQKMFPFLAGVLKNQYVRRVVTGYLPSVILVLFLCFVPPLMMLFSTIEGPISRSGRKKSACWKVLYFTIW…
>MsOSCA12
MRMGGIPESVGYGDDVQFFIPVGMGKETVSEGKLQESNQDNLERLLPTSGWVRRAWEPSDDEFISTAGLDAFIFIRIFVFSLKVFAFAGIVGTLFLLPVNYMGTQISDDSESQKTSLDSFSISNVNNGSHSCCSSRPYPSRSIGNHVPTSEKHIETLLYVYVQKFETGGEFWPTVHNCTIFSLVLMHIIVIGIFGLKELPIASGFTLPLPIVTLLFNEYCQKRFIPIFKAYPAECLIKKDRADQNDPNMSEFYEKLTNAYNDPALMPIKYSGRFSNHRSPLLGSSESNTNVLVRSLGEMLV*
>MsOSCA5
MCFFFTLYSLLRKQPSNYKVYIPRLLAEGISRKKPFKLKQLIPSPDWVAKAWNLSEDELFSSSGLDALVFMHLITFSGVVIKFIQFKLSLLEDVDIYDFAGNSLDVFTISNVNSGSNWLWVHFLAVYMVSGFTCLQLHHLYVILDLREITSKLAVAVPAQASFFIPYVATTGWTNVLSELFQILPFISSLIKRPFTKQEDEFEAPSLAYHRDVPRVLFFGLLGITYSS
>MsOSCA6
MPQALRMSETEIINHAGLDSAVFLRIYTLGLKMFIPVTIVALLILIPVNVSSGTLFFLRRELVVSDIDKLSISNVPPKSLRFFVHIGLEYMLTIWICFLLYKEYDNVALMRLHFLASQRRRVEQFTVVVRNVPHISGHSVSDSVDSFFKTNHPDHYIGHQAVYNANRFAKFVRKRDRLQNWLDYYRIKYQKHPDTRPTVKVCNFSNVLEIGPNIELTGCLGLWGRKVDAIEYYERHVKELDKMMSLERQKIIKDPKSILPVAFLSFNSRWAASVCAQTQQSKNPTLWLTDWAPEPRDIYWRNLSIPFVSLTVRKLVITLSVFALVFFYMIPIAFVQSLANLDGLERVAPFLRPIFVDFIVDYRIPRTIGVSIPMKATFFITYIMVDGWAGIAGHDRVER…
>MsOSCA14
LSISTTQQYVDYSTSRGHWHQIQQQGGEVNDCSDYNSAFFVKVYMEGIPIGRKLNLLAHNGYHELVNTLEQMFDTTILWSSMIVEFGSPVYVAIYKMKTHIFQLQIINVYNQEYESGAAFWPDVHFRVIIALLVSQIVLMGLLTTKKAASSTPFLIVLPILTIWFHRYCKGRFESAFVKFPLQEAMMKDTLERATEPNLNVKGYLQHAYVHPVFKASHDDDADEEDAMSLKWETESATVPTKRQSRRNTPLPSRFSGASSPSMLDSIKNDPES
>MsOSCA10
MILSALLTSVAINLGLCLLFFTLYSILRKQPGNINVYVPRLVAEGKVKEGGQFNLERLLPTAGWVRKAWEPTEEEFLLNSGLDAFVFMRVFVFSLKVFTFGAIIGMFVLLPINYIGSQLSDDSDFQHKSLDSFSISNVNNGSNRYYFDIKFMKFTFLKFMNWLWIHFSAAYVFTGVVCYLLYYVSFTVQEYLYISSKRISCFYSSEPQPHHFTVLVRGIPIPPGSTCTDAVERFFSEYHPSTYLSHSVVRRSSKLHNLITDADKLYKKLTNLKQKNDAPKRQTREGCCGLFGPKVDTVDHYERKLGNIEDNVRMEQSSLASKEVPAAFVSFKTRFGAAIALHIQEGVNPTEWITEEAPEPHDVYWPFFTVSFLKRWISKLVVFVAYTTLTVLFLIPVAI…
>MsOSCA4
MNPHSLLASAAINIGLAFITLSLFSILKKQPSLASIYYAHRLSHHHYIHFDSSYHRFLPSISWISRAYHVTEDDILHSHGLDALVIIRLFKFGFLQCVSCWASGTSPYHYDGVKEDKDKSYSTMDSFTISMLEEEYEYISIQRTQQLQNLKHRPDQYTVIVREIPLCIEHKARDCCVDHCFSKYYPNTYYSYQMVYNTENLDELMNQTKSLARKIEDLRETSMTKKCKNKLCLLDFSQQKTSKVDLLEVKLQALCQKILQLQCKDVLKEKELPVAFVTFKSRSAAAVAAQLQQHSHPLLWVTELAPEPRDVSWRNLRLSYRVLPLCRLGVVIAASLLTIFFAIPVTAVQGIAKYEKLKKWFPPAMAVQLIPGLSSIVTGYLPSVVLKGFIYVVPFAMFA…
>MsOSCA11
MIWCRDSFTHSRRCNPQNWITEEAPEPHDVYWPFFTVSFLKRWISKLVVFVAYTTLTLLFLIPVAIVQGLTHLEQLETLFPFLKGVLRLSVVSQVITGYLPSLILQLFLSYVPPTMIMLSSLQGYVSWSQIQKSACTKVLLFTVWNIFFANVLSGSALYRVNIFLEPKNIPRVLAEAVPSQVRMKFLIHNVLQYFIKIDELSWRIRGARDKALAVASYLIICYLMQCLIKKDRADENEHNMSEFYDKMENAYNDPALMPVQYSERFDSQRSPLLHSSQV
>AtOSCA2.2
MDVSALLTSAGINIAICVVLVSLYSILRKQPANYCVYFGRLLSDGRVKRHDPRWYERFAPSPSWLVKAWETTEEEMLAAAGLDAVVFIRMVICSIRIFSIVAVVCLAFVLPVNYYGQKMEHKEVHLESLGVFTIENLNPRSRWLWVHCLSLYIISSAACALLYFEYKNIAKKRLAHISGSASKPSHFTVLIRAIPQSPDQSYSETVSKYFTNYYAPSYVSHLMVYRDGFIHRLMNETERMCQAIKHVSPDLSCNPSLKSCVLCGPAATNSFQIISNETDSVKGLELGELTLTTTEEERPVAFVFFKSRYDALVVSEVLQTPNPMLWVADLAPEPHDVHWRNLRIPYRQLWMRRIATLVGAIAFMFVFLFPVTFVQGLTQLPTLSKNFPFLKDLLNRRFM…
>AtOSCA1.3
MATLGDIGVAAAINILTAIIFLLAFAILRIQPFNDRVYFPKWYLKGIRSSPLHSGALVSKFVNVNLGSYLRFLNWMPAALKMPEPELIDHAGLDSAVYLRIYLIGLKIFVPIALLAWSILVPVNWTSHGLQLAKLRNVTSSDIDKLSISNIENGSDRFWTHLVMAYAFTFWTCYVLMKEYEKVAAMRLAFLQNEQRRPDQFTVLVRNVPADPDESISDSVEHFFLVNHPDHYLTHQVVYNANDLAALVEQKKSTQNWLDYYQLKYTRNQEHKPRIKTGFLGLWGKKVDAIDHYIAEIEKLNEQIMEERKKVKKDDTSVMPAAFVSFKTRWGAAVSAQTQQSSDPTEWLTEWAPEAREVFWSNLAIPYVSLTVRRLIMHIAFFFLTFFFMIPIAFVQSLA…
>AtOSCA3.1
MEFGSFLVSLGTSFVIFVILMLLFTWLSRKSGNAPIYYPNRILKGLEPWEGTSLTRNPFAWMREALTSSEQDVVNLSGVDTAVHFVFLSTVLGIFACSSLLLLPTLLPLAATDNNIKNTKNATDTTSKGTFSQLDNLSMANITKKSSRLWAFLGAVYWISLVTYFFLWKAYKHVSSLRAQALMSADVKPEQFAILVRDMPAPPDGQTQKEFIDSYFREIYPETFYRSLVATENSKVNKIWEKLEGYKKKLARAEAILAATNNRPTNKTGFCGLVGKQVDSIEYYTELINESVAKLETEQKAVLAEKQQTAAVVFFTTRVAAASAAQSLHCQMVDKWTVTEAPEPRQLLWQNLNIKLFSRIIRQYFIYFFVAVTILFYMIPIAFVSAITTLKNLQRIIPF…
>AtOSCA1.8
MATLQDIGVSALINLFGAFLFLIAFAVLRIQPINDRVYFPKWYLTGERNSPRRSDRTLVGKFVNLNYKTYFTFLNWMPQAMKMSESEIIRHAGLDSAIFLRIYTLGLKIFAPVMVLALVVLVPVNVSSGTLFFLKKELVVSNIDKLSISNVQPKSSKFFFHIAVEYIFTFWACFMLYREYNNVAIMRLQYLASQRRRPEQFTVVVRNVPDMPGHSVPDTVDQFFKTNHPEHYLCHQAVYNANTYAKLVKQRAKLQRWFDYYVLKHQRNPHKQPTCRTGFLGLWGKRVDSIEYYKQQIKEFDHNMSLERQKVLKDSKLMLPVAFVSFDSRWGAAVCAQTQQSKNPTLWLTSSAPEPRDIYWQNLAIPFISLTIRKLVIGVSVFALVFFYMIPIAFVQSLA…
>AtOSCA2.1
MEISALLTSAGINISICIVLLSLYSILRKQPANYCVYFGRRLVCGGARRYDPFWYERFVPSPSWLVKAWETSEDELLAAAGLDAVVFLRMVIFSIRIFFIVAVICIAFVLPVNYYGQPMVHKEIHLESSEVFTIENLKEGSKWLWVHCLALYIITSAACLLLYFEYSTIAKMRLGHITGCASKPSQFTVLIRAIPWSPEQSYSDTLSKFFTNYYSSSYVSHQMVYHNGIIQRLLRDAERMCQTLKHVSPEINCKPSLRPCTFCGGPTATSSFHILSNEADSVKGMELGELTMTTTTTEQERSAAFVFFKTRYDALVVSEVLQSSNPMLWVTDLAPEPHDVYWKNLNIPYRQLWIRKIATLVGAVAFMFVFLIPVTFIQGLTQLVQLSHAFPFLRGILSK…
>AtOSCA1.4
MATLADIGLAAAINILSALIFLLLFAILRIQPFNDRVYFPKWYLKGVRSSPVNSGAFVSKIMNLDFRSYVRFLNWMPDALKMPEPELIDHAGLDSAVYLRIYLIGLKIFGPIALLSWSILVPVNWTSDGLQLAKLRNVTSSNIDKLSISNVERGSDRFWAHLVMAYAFTFWTCYVLMKEYEKIAAMRLSFLQSEKRRADQFTVLVRNVPPDSDESISENVQHFFLVNHPDHYLTHQVVYNANELAKLVEDKKKMQNWLDYYQLKYTRNKEQRPRVKMGFLGLWGKKVDAMDHYTAEIEKLSEQIMEERKRIKKDDKSVMQAAFVSFKTRWGAAVCAQTQQTKNPTEWLTEWAPEAREMYWPNLAMPYVSLTVRRFVMHIAFFFLTFFFIIPIAFVQSLA…
>AtOSCA2.4
MLLSALLMSVGINSCLCVLLFILYSVLRKQPRNYEVFLPRRLANGTYKRRRNKVARYIPSLKWIWKSWRPTEKELMESSGLDGVVFMRMITFSLKVFLFAGIIGVFVLLPVNCFGDQLTVIDYADWSANSLDLFSVANLKVRSQWLWVHFGAIYLVTVFVCCLLYFEFRYIALKRIEHFYSSKPKPEQFTILVRNIPSSDGSSVSDTVDRFFGENHSSTYFSHVVIHRTSKLRSVVDKAKKLYKEVKHKKPVKKTPMRFFSRKDNTEGHYESVLQEMEQNIRLGQAEVSAPGKEVRAAFVSFKSRYGAATALHMPQSINPTYWLTEPAPEPHDVHWPFFSASFMQKWLAKILVVFACLLLTILFLVPVVLVQGLTNLPALEFMFPFLSLILSMKVVSQI…
>AtOSCA2.3
MYFGKFVSCFLFDPDQKTLCRLILGLSVPYHHNSWQASLGLSEFGVMLLSALLTSVGINLGLCFLFFTLYSILRKQPSNVTVYGPRLVKKDGKSQQSNEFNLERLLPTAGWVKRALEPTNDEILSNLGLDALVFIRVFVFSIRVFSFASVVGIFILLPVNYMGTEFEEFFDLPKKSMDNFSISNVNDGSNKLWIHFCAIYIFTAVVCSLLYYEHKYILTKRIAHLYSSKPQPQEFTVLVSGVPLVSGNSISETVENFFREYHSSSYLSHIVVHRTDKLKVLMNDAEKLYKKLTRVKSGSISRQKSRWGGFLGMFGNNVDVVDHYQKKLDKLEDDMRLKQSLLAGEEVPAAFVSFRTRHGAAIATNIQQGIDPTQWLTEAAPEPEDVHWPFFTASFVRRW…
>AtOSCA1.5
MATLTDIGVAATINILTAFAFFIAFAILRLQPVNDRVYFPKWYLKGLRSSPIKTGGFASKFVNLDFRSYIRFLNWMPQALRMPEPELIDHAGLDSVVYLRIYLLGLKIFFPIACIAFTVMVPVNWTNSTLDQLKNLTFSDIDKLSISNIPTGSSRFWVHLCMAYVITFWTCFVLQREYKHIASMRLQFLASEHRRPDQFTVLVRNIPPDPDESVSELVEHFFKVNHPDYYLTYQAVYNANKLSELVQKRMKLQNWLDYYQNKHSRNPSKRPLIKIGFLGCWGEEVDAIDHYIEKIEGLTRKISEEKETVMSSTKSLVPAAFVSFKKRWGAVVCSQTQQSRNPTEWLTEWAPEPRDIYWDNLALPYVQLTIRRLVIAVAFFFLTFFFMIPIAFVQTLANI…
>AtOSCA2.5
MTPESLLASASINIGLAVVALWLFSVLKKQPRNAVVYYARRLSDRHHHRPLSLHSSLCLPRFLPSVAWIPRAFRVPEDEILSRHGLDALVLIRLFKFGIRFFLMCSLLGASLLLPVDYYNESDLPTRREYSMDAFTISNITRGSNKLWVHFSCLWCISFYALFLLHKEYKEILVIRLQQMKELRHRADQFTVLVRQVPLCPEHNTRGCAVDHFFSKHHRFSYHSHQMLYDGRDLEYLLGKQKKLKKELEDKRHTEILSNGSQEHKQISTSEEKLREITHMIYHLQSETMLREKELPVAFVTFKSRRNAALAAQTQQHSNPLELITEMAPEPRDVSWRNLAIPQKILPLNKIGVILAAALLTIFFAIPVTAVQGIAKYEKLKKWFPPAMAIEFIPGLSSV…
>AtOSCA1.7
MASVQDIGLSAAINLLSAFAFLFAFAMLRLQPVNDRVYFPKWYLKGIRGSPTRSRGIMTRFVNLDWTTYVKFLNWMPAALQMPEPELIEHAGLDSAVYIRIYLLGLKMFVPITLLAFGVLVPVNWTGETLENIDDLTFSNVDKLSISNVPPGSPRFWAHITMTYVITFWTCYILYMEYKAVANMRLRHLAAESRRPDQLTVLVRNVPPDPDESVNEHVEHFFCVNHPDHYLCHQVVYNANDLAKLVAQRKAMQNWLTYYENKFERKPSSRPTTKTGYGGFWGTTVDAIDFYTSKMDILAEQEAVEREKIMNDPKAIMPAAFVSFRSRWGTAVCAQTQQCHNPTIWLTEWAPEPRDVFWDNLAIPYVELSIRRLLTTVALFFLIFCFMIPIAFVQSLANL…
>AtOSCA1.1
MATLKDIGVSAGINILTAFIFFIIFAFLRLQPFNDRVYFSKWYLRGLRSSPASGGGFAGRFVNLELRSYLKFLHWMPEALKMPERELIDHAGLDSVVYLRIYWLGLKIFAPIAMLAWAVLVPVNWTNNELELAKHFKNVTSSDIDKLTISNIPEGSNRFWAHIIMAYAFTIWTCYMLMKEYETVANMRLQFLASEGRRPDQFTVLVRNVPPDPDETVSELVEHFFLVNHPDNYLTHQVVCNANKLADLVSKKTKLQNWLDYYQLKYTRNNSQIRPITKLGCLGLCGQKVDAIEHYIAEVDKTSKEIAEERENVVNDQKSVMPASFVSFKTRWAAAVCAQTTQTRNPTEWLTEWAAEPRDIYWPNLAIPYVSLTVRRLVMNVAFFFLTFFFIIPIAFVQS…
>AtOSCA1.6
MATINDIGVAAAINIVTAFAFLLAFAIFRIQPVNDRVYFPKWYLKGLRSSSIQTGGFGSKFINLDFRSYIRFLNWMPEALKMPEPELVDHAGLDSVVYLRIYLLGLKIFFPIACVAFTTMVPVNWTNKGLDRLRHSNISFSDIDKLSLSNIPNGSPRFWVHLCMAYAITFWTCFILKREYQNIALMRLQFLANDQRRPNQFTVLVRNIPADPHESICELVEHFFKVNHPDHYLTFQAVHDATKLSELVLTRKQMQNLLDYNINKHMRNLSNRPVIKMGFLGCCGEEADGIKYYTSVVEGLTREISEEKQRLRTGTKSIVPAAFVSFKSRWGAAVCAQTQQTRNPTEWLTEWAAEPRDIYYDNLALPYVDLKIRRLIVGVAYFFLTFFFMIPIAFVQSLA…
>AtOSCA1.2
MATLQDIGVSAGINILSAFVFFIIFAVLRLQPFNDRVYFSKWYLKGLRSSPARGGAFAQRFVNLDFRSYMKFLNWMPEALKMPEPELIDHAGLDSVVYLRIYWLGLKIFTPIAVLAWAVLVPVNWTNNTLEMAKQLRNVTSSDIDKLSVSNIPEYSMRFWTHIVMAYAFTIWTCYVLMKEYETIANMRLQFVASEARRPDQFTVLVRNVPPDADESVSELVEHFFLVNHPDHYLTHQVVCNANKLADLVKKKKKLQNWLDYYQLKYARNNSQRIMVKLGFLGLWGQKVDAIEHYIAEIDKISKEISKEREEVVNDPKAIMPAAFVSFKTRWAAAVCAQTQQTRNPTQWLTEWAPEPRDVFWSNLAIPYVSLTVRRLIMHVAFFFLTFFFIVPIAFVQSL…
>AtOSCA4.1
MNRNFSPAAMPPISSMTIDNSFSPPPSSGDLPEIPDAWYGNIQYLLNISVIGLLCCVSIFLFVKLRSDHRRMPGPSALFSKLLAVWKATCREIARHCGADAAQFLLIEGGSFVLLFSIAVLAVSVMLPLNLYAGTALLSDELSKTMITHIQKGSALLWLHFVFVVIVVVISHFGIAAIEARLKFTRFRDGNGNISDPNANSTAVFTIMVQGLPKNLGSDRVEFEDCFRLKYPGKVYKFIVPMDLCALDDLATELVRVRDEITWLVAKMDSRLLPDEYENVGDNGLVFCVCSLWVRVKVLWSQITERFGFTDDEKLRKLQELRADLESQLAAYKEGRAQGAGVAFVMFKDVYTANKAVQDFRNERSRRTGKFFSVTELRLQRNQWKVDRAPLATDIYWNH…
YEAYSHPNFDWDTYNNR
