# Supplementary material for: Genome-wide investigation and expression analysis of OSCA gene family in response to abiotic stress in alfalfa
Source: Front Plant Sci. 2023 Nov 3;14:1285488. doi: 10.3389/fpls.2023.1285488 (PMC10655083; doi:10.3389/fpls.2023.1285488)
Supplement: Supplementary file 2 [file DataSheet_2.zip › Supplementary file/Supplementary Table S2 The MEME motif sites and width of MsOSCAs.xlsx.xlsx]

## Sheet: Sheet1
Table S2. The MEME motif sites and width of MsOSCAs.
Motif	E-value	Sites	Width
1	1.5e-133	10	49
2	3.5e-68	7	41
3	5.7e-66	50	50
4	5e-70	50	50
5	4.2e-59	9	41
6	5.3e-58	9	27
7	3.5e-47	7	31
8	5.6e-177	8	50
9	2.1e-62	7	50
10	5.9e-55	6	41
