# Supplementary material for: Genome-wide investigation and expression analysis of OSCA gene family in response to abiotic stress in alfalfa
Source: Front Plant Sci. 2023 Nov 3;14:1285488. doi: 10.3389/fpls.2023.1285488 (PMC10655083; doi:10.3389/fpls.2023.1285488)
Supplement: Supplementary file 2 [file DataSheet_2.zip › Supplementary file/Supplementary Table S3 Cis-acting elements in MsOSCA promoters.xlsx.xlsx]

## Sheet: Sheet1
	Table S3. Cis-acting elements in MsOSCA promoters.
Gene name	Gene ID	Start	End	Type
MsOSCA1	MsG0180000365.01.T01	228	248	cis-acting regulatory element involved in the MeJA-responsiveness
		1177	1197	cis-acting regulatory element involved in the MeJA-responsiveness
		1731	1751	gibberellin-responsive element
		228	248	cis-acting regulatory element involved in the MeJA-responsiveness
		1177	1197	cis-acting regulatory element involved in the MeJA-responsiveness
		253	273	cis-acting element involved in low-temperature responsiveness
		835	855	cis-acting regulatory element essential for the anaerobic induction
		179	199	MYB binding site involved in drought-inducibility
		841	861	cis-acting regulatory element essential for the anaerobic induction
		282	302	light responsive element
		119	139	cis-acting element involved in the abscisic acid responsiveness
		210	230	cis-acting element involved in the abscisic acid responsiveness
		327	347	cis-acting element involved in the abscisic acid responsiveness
		328	348	cis-acting element involved in the abscisic acid responsiveness
		598	618	cis-acting element involved in the abscisic acid responsiveness
		717	737	cis-acting element involved in the abscisic acid responsiveness
		1274	1294	cis-acting element involved in the abscisic acid responsiveness
		1507	1527	cis-acting element involved in the abscisic acid responsiveness
		1508	1528	cis-acting element involved in the abscisic acid responsiveness
MsOSCA2	MsG0180002250.01.T01	191	211	cis-acting regulatory element essential for the anaerobic induction
		1924	1944	cis-acting regulatory element essential for the anaerobic induction
		1634	1654	cis-acting element involved in the abscisic acid responsiveness
		1874	1894	cis-acting element involved in the abscisic acid responsiveness
		1900	1920	cis-acting element involved in the abscisic acid responsiveness
		647	667	cis-acting element involved in defense and stress responsiveness
		1453	1473	light responsive element
		1740	1760	light responsive element
		706	726	cis-acting element involved in low-temperature responsiveness
MsOSCA3	MsG0280006998.01.T01	228	248	MYB binding site involved in drought-inducibility
		423	443	cis-acting element involved in the abscisic acid responsiveness
		1224	1244	cis-acting element involved in the abscisic acid responsiveness
		1580	1600	cis-acting regulatory element essential for the anaerobic induction
		1933	1953	gibberellin-responsive element
		41	61	light responsive element
		42	62	light responsive element
		161	181	light responsive element
		162	182	light responsive element
		300	320	light responsive element
		511	531	light responsive element
		1605	1625	auxin-responsive element
		620	640	cis-acting element involved in salicylic acid responsiveness
MsOSCA4	MsG0380012240.01.T01	582	602	cis-acting regulatory element essential for the anaerobic induction
		1926	1946	cis-acting regulatory element essential for the anaerobic induction
		174	194	light responsive element
		930	950	cis-acting element involved in the abscisic acid responsiveness
		1055	1075	cis-acting element involved in the abscisic acid responsiveness
		1635	1655	cis-acting element involved in the abscisic acid responsiveness
		1876	1896	cis-acting element involved in the abscisic acid responsiveness
		1902	1922	cis-acting element involved in the abscisic acid responsiveness
		540	560	cis-acting regulatory element involved in the MeJA-responsiveness
		540	560	cis-acting regulatory element involved in the MeJA-responsiveness
		168	188	light responsive element
		169	189	light responsive element
		1454	1474	light responsive element
		906	926	MYB binding site involved in drought-inducibility
		1741	1761	light responsive element
		19	39	cis-acting regulatory element involved in circadian control
		101	121	cis-acting regulatory element involved in circadian control
		597	617	cis-acting regulatory element involved in circadian control
MsOSCA5	MsG0480022114.01.T01	254	274	cis-acting regulatory element involved in circadian control
		1139	1159	cis-acting regulatory element involved in the MeJA-responsiveness
		1239	1259	MYB binding site involved in drought-inducibility
		1986	2006	gibberellin-responsive element
		244	264	cis-acting element involved in salicylic acid responsiveness
		1423	1443	cis-acting element involved in salicylic acid responsiveness
		1674	1694	auxin-responsive element
		1139	1159	cis-acting regulatory element involved in the MeJA-responsiveness
		349	369	cis-acting element involved in the abscisic acid responsiveness
		1579	1599	cis-acting element involved in the abscisic acid responsiveness
		1580	1600	cis-acting element involved in the abscisic acid responsiveness
		1338	1358	cis-acting regulatory element essential for the anaerobic induction
		1585	1605	cis-acting regulatory element essential for the anaerobic induction
		1604	1624	enhancer-like element involved in anoxic specific inducibility
MsOSCA6	MsG0580025389.01.T01	1193	1213	cis-acting regulatory element involved in circadian control
		148	168	cis-acting element involved in low-temperature responsiveness
		213	233	cis-acting regulatory element involved in the MeJA-responsiveness
		213	233	cis-acting regulatory element involved in the MeJA-responsiveness
		462	482	light responsive element
		689	709	light responsive element
		946	966	light responsive element
		886	906	wound-responsive element
		131	151	cis-acting element involved in the abscisic acid responsiveness
		1566	1586	cis-acting regulatory element essential for the anaerobic induction
MsOSCA7	MsG0580025468.01.T01	59	79	cis-acting regulatory element essential for the anaerobic induction
		1793	1813	cis-acting regulatory element essential for the anaerobic induction
		382	402	cis-acting element involved in the abscisic acid responsiveness
		1418	1438	cis-acting regulatory element involved in circadian control
		463	483	cis-acting regulatory element involved in the MeJA-responsiveness
		713	733	light responsive element
		1175	1195	light responsive element
		463	483	cis-acting regulatory element involved in the MeJA-responsiveness
MsOSCA8	MsG0580029452.01.T02	578	598	cis-acting regulatory element essential for the anaerobic induction
		1006	1026	cis-acting regulatory element essential for the anaerobic induction
		1472	1492	cis-acting regulatory element essential for the anaerobic induction
		1972	1992	cis-acting regulatory element essential for the anaerobic induction
		1266	1286	cis-acting element involved in the abscisic acid responsiveness
		1267	1287	cis-acting element involved in the abscisic acid responsiveness
		1920	1940	light responsive element
		592	612	cis-acting element involved in defense and stress responsiveness
		1974	1994	cis-acting element involved in defense and stress responsiveness
		507	527	cis-acting element involved in salicylic acid responsiveness
		1728	1748	cis-acting element involved in salicylic acid responsiveness
		1285	1305	auxin-responsive element
		695	715	gibberellin-responsive element
MsOSCA9	MsG0580029468.01.T01	157	177	cis-acting regulatory element involved in the MeJA-responsiveness
		1144	1164	cis-acting regulatory element involved in the MeJA-responsiveness
		157	177	cis-acting regulatory element involved in the MeJA-responsiveness
		1144	1164	cis-acting regulatory element involved in the MeJA-responsiveness
		929	949	light responsive element
		835	855	cis-acting regulatory element essential for the anaerobic induction
MsOSCA10	MsG0680030842.01.T01	1773	1793	cis-acting regulatory element essential for the anaerobic induction
		1986	2006	cis-acting regulatory element essential for the anaerobic induction
		38	58	cis-acting element involved in the abscisic acid responsiveness
		40	60	cis-acting element involved in the abscisic acid responsiveness
		1460	1480	gibberellin-responsive element
		801	821	auxin-responsive element
		955	975	auxin-responsive element
		1021	1041	auxin-responsive element
		1710	1730	auxin-responsive element
MsOSCA11	MsG0680034489.01.T01	730	750	cis-acting regulatory element essential for the anaerobic induction
		1195	1215	MYB binding site involved in drought-inducibility
		827	847	cis-acting regulatory element essential for the anaerobic induction
		438	458	cis-acting regulatory element involved in the MeJA-responsiveness
		1556	1576	cis-acting regulatory element involved in the MeJA-responsiveness
		887	907	cis-acting element involved in salicylic acid responsiveness
		438	458	cis-acting regulatory element involved in the MeJA-responsiveness
		1556	1576	cis-acting regulatory element involved in the MeJA-responsiveness
MsOSCA12	MsG0780036349.01.T01	949	969	cis-acting element involved in the abscisic acid responsiveness
		950	970	cis-acting element involved in the abscisic acid responsiveness
		63	83	cis-acting regulatory element essential for the anaerobic induction
		149	169	cis-acting regulatory element essential for the anaerobic induction
		174	194	cis-acting regulatory element essential for the anaerobic induction
		186	206	cis-acting regulatory element essential for the anaerobic induction
		194	214	cis-acting regulatory element essential for the anaerobic induction
		217	237	cis-acting regulatory element essential for the anaerobic induction
		237	257	cis-acting regulatory element essential for the anaerobic induction
		254	274	cis-acting regulatory element essential for the anaerobic induction
		277	297	cis-acting regulatory element essential for the anaerobic induction
		297	317	cis-acting regulatory element essential for the anaerobic induction
		320	340	cis-acting regulatory element essential for the anaerobic induction
		340	360	cis-acting regulatory element essential for the anaerobic induction
		425	445	cis-acting regulatory element essential for the anaerobic induction
		515	535	cis-acting regulatory element essential for the anaerobic induction
		397	417	cis-acting element involved in defense and stress responsiveness
		741	761	cis-acting regulatory element involved in the MeJA-responsiveness
		964	984	cis-acting regulatory element involved in the MeJA-responsiveness
		1473	1493	cis-acting regulatory element involved in the MeJA-responsiveness
		741	761	cis-acting regulatory element involved in the MeJA-responsiveness
		964	984	cis-acting regulatory element involved in the MeJA-responsiveness
		1473	1493	cis-acting regulatory element involved in the MeJA-responsiveness
MsOSCA13	MsG0880045603.01.T01	19	39	cis-acting element involved in salicylic acid responsiveness
		1075	1095	cis-acting element involved in salicylic acid responsiveness
		1088	1108	cis-acting element involved in salicylic acid responsiveness
		1825	1845	cis-acting regulatory element involved in the MeJA-responsiveness
		1825	1845	cis-acting regulatory element involved in the MeJA-responsiveness
		1040	1060	light responsive element
		717	737	cis-acting regulatory element essential for the anaerobic induction
		865	885	cis-acting regulatory element essential for the anaerobic induction
		1310	1330	cis-acting regulatory element essential for the anaerobic induction
MsOSCA14	MsG0880047674.01.T01	371	391	light responsive element
		372	392	light responsive element
		689	709	light responsive element
		1016	1036	light responsive element
		1290	1310	light responsive element
		1291	1311	light responsive element
		1998	2018	light responsive element
		1589	1609	cis-acting element involved in salicylic acid responsiveness
		1981	2001	cis-acting element involved in salicylic acid responsiveness
		400	420	light responsive element
		699	719	cis-acting regulatory element essential for the anaerobic induction
