# Supplementary material for: Genome-wide investigation and expression analysis of OSCA gene family in response to abiotic stress in alfalfa
Source: Front Plant Sci. 2023 Nov 3;14:1285488. doi: 10.3389/fpls.2023.1285488 (PMC10655083; doi:10.3389/fpls.2023.1285488)
Supplement: Supplementary file 2 [file DataSheet_2.zip › Supplementary file/Supplementary Table S4 Transcripts of MsOSCA genes in different tissues of alfalfa.xlsx.xlsx]

## Sheet: sheet
Table S4. Transcripts of MsOSCA genes in different tissues of alfalfa.
Gene name	Tissue
	Elongating Stem	Leaf	Flower	Nodule	PostElongating Stem	Root
MsOSCA1	9.036	10.821	10.912	11.462	9.262	10.0512
MsOSCA2	1	4.321	3.17	2	1	5.459
MsOSCA3	13.752	12.321	14.287	10.66	12.485	11.22
MsOSCA4	1	4.322	3.17	2	1	5.459
MsOSCA5	5.013	7.3	7.549	0	0	9.335
MsOSCA6	3.105	3	14.739	2.322	2.243	4.793
MsOSCA8	9.674	7.693	10.714	9.494	8.165	10.883
MsOSCA10	8.0715	7.889	9.172	7.679	5.807	8.764
MsOSCA12	0	0	2.784	0	0	-1
MsOSCA13	9.134	8.925	9.581	9.246	8.276	9.884
MsOSCA14	11.968	11.601	11.612	9.842	12.011	10.9181
