# Supplementary material for: Genome-wide investigation and expression analysis of OSCA gene family in response to abiotic stress in alfalfa
Source: Front Plant Sci. 2023 Nov 3;14:1285488. doi: 10.3389/fpls.2023.1285488 (PMC10655083; doi:10.3389/fpls.2023.1285488)
Supplement: Supplementary file 2 [file DataSheet_2.zip › Supplementary file/Supplementary Table S5 Relative erepression levels of MsOSCA genes under different hormone treatments.xlsx.xlsx]

## Sheet: JA
Table S5. Relative erepression levels of MsOSCA genes under JA treatment.
Gene name	JA/0h	JA/2h	JA/4h	JA/8h	JA/12h
MsOSCA1	0.002	-0.385	-1.056	-0.151	-1.714
MsOSCA2	0	-3.724	-1.618	-0.808	-2.358
MsOSCA3	0.001	0.419	1.295	3.534	2.228
MsOSCA4	0	-1.045	-2.907	-0.121	0.423
MsOSCA5	0.0004	0.448	0.431	1.135	0.81
MsOSCA6	0	-7.316	-7.344	-4.209	-5.599
MsOSCA7	0.001	1.566	1.928	4.992	2.947
MsOSCA8	0.005	3.141	-2.11	6.353	3.416
MsOSCA9	0.001	0.575	0.791	2.716	3.089
MsOSCA10	0.001	2.126	-0.882	6.162	5.309
MsOSCA11	0.005	0.468	1.813	2.335	1.831
MsOSCA12	0.001	4.063	5.378	1.967	3.023
MsOSCA13	0.002	0.333	1.454	1.308	6.099
MsOSCA14	0.003	0.153	-1.313	2.04	5.56
Note: The values in the table are the result of taking log2 to the relative expression levels.

## Sheet: SA
Table S5. Relative erepression levels of MsOSCA genes under SA treatment.
Gene name	SA/0h	SA/2h	SA/4h	SA/8h	SA/12h
MsOSCA1	0.002	-1.591	-0.581	-0.318	-1.595
MsOSCA2	0	-4.323	-1.244	-1.123	-1.531
MsOSCA3	0.001	0.012	1.033	3.121	1.495
MsOSCA4	0	-2.556	-0.695	-1.886	-2.442
MsOSCA5	0	1.007	-0.06	1.837	-1.012
MsOSCA6	0	-7.136	-5.91	-4.762	-7.248
MsOSCA7	0.001	0.641	3.475	5.232	6.229
MsOSCA8	0.006	-0.651	0.635	2.371	1.714
MsOSCA9	0.001	2.691	1.144	3.016	2.395
MsOSCA10	0.001	3.213	-1.514	5.54	4.129
MsOSCA11	0.005	0.387	1.447	4.303	2.343
MsOSCA12	0.001	0.288	2.095	4.234	0.785
MsOSCA13	0.002	1.041	1.707	3.997	-0.52
MsOSCA14	0.003	2.688	1.59	3.638	0.695
Note: The values in the table are the result of taking log2 to the relative expression levels.

## Sheet: ABA
Table S5. Relative erepression levels of MsOSCA genes under ABA treatment.
Gene name	ABA/0h	ABA/2h	ABA/4h	ABA/8h	ABA/12h
MsOSCA1	0.002	-0.935	-0.328	-0.369	-1.914
MsOSCA2	0	-2.213	-3.218	-0.129	-1.305
MsOSCA3	0.001	0.487	2.865	2.873	1.873
MsOSCA4	0	-0.965	0.133	-1.379	-1.839
MsOSCA5	0	-0.65	-0.141	-0.105	0.295
MsOSCA6	0	-6.798	-6.912	-4.821	-8.267
MsOSCA7	0.001	2.126	2.824	3.034	2.319
MsOSCA8	0.006	1.041	0.895	2.457	1.946
MsOSCA9	0.001	1.389	0.668	1.598	2.256
MsOSCA10	0.001	3.096	-3.001	3.402	3.612
MsOSCA11	0.005	1.454	2.496	1.941	1.64
MsOSCA12	0.001	3.971	-0.164	0.838	2.037
MsOSCA13	0.002	2.953	3.895	2.683	-1.499
MsOSCA14	0.003	4.215	1.026	2.151	-1.601
Note: The values in the table are the result of taking log2 to the relative expression levels.
