# Supplementary material for: Genome-wide investigation and expression analysis of OSCA gene family in response to abiotic stress in alfalfa
Source: Front Plant Sci. 2023 Nov 3;14:1285488. doi: 10.3389/fpls.2023.1285488 (PMC10655083; doi:10.3389/fpls.2023.1285488)
Supplement: Supplementary file 2 [file DataSheet_2.zip › Supplementary file/Supplementary Table S6 Primers used in this study.xlsx.xlsx]

## Sheet: Sheet1
Table S6. Sequences of primers used in this study.
Primer name	Sequence (5' to 3')	Use
MsOSCA1 F	CAATATGTGAGGCGGGTGGT	RT-qPCR
MsOSCA1 R	CTGCGGGAAATAGGACCCTC
MsOSCA2 F	TGATGAAACGTGCGGTCAGT
MsOSCA2 R	GGACTCCGATGCTGCAAAAC
MsOSCA3 F	GCTGACATGCTGATTGCCAC
MsOSCA3 R	GGCCGAAATATAGAGCACCGA
MsOSCA4 F	CGTCTTGTACTCTTGGCCGT
MsOSCA4 R	AACAATGGCGCAACTACTGC
MsOSCA5 F	CACGTTTGTTGGCTGAAGGAA
MsOSCA5 R	AACCGGACGACGAAAAGAGT
MsOSCA6 F	ATGTTGTCGGCATTGACAGC
MsOSCA6 R	CTCAGCACCGCAAGAGACAT
MsOSCA7 F	TAGGAACACGCGGCTTCAAT
MsOSCA7 R	GCCTGGGGGCAAAAACTTAC
MsOSCA8 F	TCAAAGGTGACGGAGACACAG
MsOSCA8 R	CTATGTTTGCTAGGCGCAGG
MsOSCA9 F	GGGAGCATAATTACCGGGAC
MsOSCA9 R	CCTGCCCATCCATCAACCATT
MsOSCA10 F	TGTGGCAGTAAAGTGGATGCT
MsOSCA10 R	AGCACCCCAACGAGTTTTGA
MsOSCA11 F	ATGGAACAGTCCTCGTTGGC
MsOSCA11 R	TGTGTAAAGCTATCGCGGCA
MsOSCA12 F	ATTAGGGGTGCGAGGGACAA
MsOSCA12 R	ATGCTCGTTTTCGTCTGCTC
MsOSCA13 F	GGTTTCCGAAGGAAAGCTCCA
MsOSCA13 R	ATGCTCTTCTCACCCAACCAG
MsOSCA14 F	GCTTACAAAGAAGGGCGTGC
MsOSCA14 R	GCGCAACTCCGTGAGAGAAA
MsOSCA15 F	GGCCTGATGTCCATTTCCGT
MsOSCA15 R	GCAGCCTTTTTGGTGGTCAA
MsActin-F	TTTGAGACTTTCAATGTGCCCGCC	Reference gene
MsActin-R	TAGCATGTGGGAGTGCATAACCCT
MsOSCA3-OX-F	TCGAGCTCAAGCTTCGAATTCATGGATTTTTCTTCGTTTTGTA	Vector construction
MsOSCA3-OX-R	GTACCGTCGACTGCAGAATTCAACAAATGATGTTTGTCTTGAAA
